# Supplementary material for: Experimental data of a catalytic decolorization of Ponceau 4R dye using the cobalt (II)/NaHCO3/H2O2 system in aqueous solution
Source: Data Brief. 2020 Apr 14;30:105463. doi: 10.1016/j.dib.2020.105463 (PMC7178481; doi:10.1016/j.dib.2020.105463)
Supplement: Supplementary file 2 [file mmc2.zip]

Archive with 1 entries (1 files):
- Supplementary Data.xlsx
