# Supplementary material for: Experimental data of a catalytic decolorization of Ponceau 4R dye using the cobalt (II)/NaHCO3/H2O2 system in aqueous solution
Source: Data Brief. 2020 Apr 14;30:105463. doi: 10.1016/j.dib.2020.105463 (PMC7178481; doi:10.1016/j.dib.2020.105463)
Supplement: Supplementary file 2 [file mmc2.zip › Supplementary Data.xlsx]

## Sheet: Calibration Curve
Concentration [mg/l]	Absorbance [Abs]
20	0.78
15	0.586
10	0.391
7.5	0.293
5	0.196
2.5	0.099
2	0.079
1	0.04
0.8	0.032
0.6	0.025
0.4	0.017
0.2	0.009
0	0
20	0.758
15	0.569
10	0.38		REGRESSION (SUMMARY)
7.5	0.285
5	0.19		Regression Statistics			Detection limit	DL	0.128734	mg/L
2.5	0.096		Multiple R	0.999653		Quantification limit	QL	0.369467	mg/L
2	0.077		R Square	0.999306
1	0.039		Adjusted R Square	0.999287
0.8	0.031		Standard Error	0.00633343
0.6	0.024		Observations	39
0.4	0.016
0.2	0.009		ANOVA
0	0			df	SS	MS	F	Significance F
20	0.743		Regression	1	2.1359	2.1359	53248	4.83707e-60
15	0.557		Residual	37	0.00148416	4.01124e-05
10	0.372		Total	38	2.13739
7.5	0.279
5	0.186			Coefficients	Standard Error	t Stat	P-value	Lower 95%	Upper 95%	Lower 95,0%	Upper 95,0%
2.5	0.093		Intercept	0.000970723	0.00130598	0.743289	0.462	-0.00167545	0.0036169	-0.00167545	0.0036169
2	0.075		X Variable 1	0.0379751	0.000164569	230.755	4.83707e-60	0.0376416	0.0383085	0.0376416	0.0383085
1	0.038
0.8	0.031
0.6	0.023
0.4	0.016		RESIDUAL OUTPUT
0.2	0.009
0	0		Observation	Predicted Y	Residuals	Standard Residuals
			1	0.760472	0.0195276	3.12464
			2	0.570597	0.015403	2.46466
			3	0.380722	0.0102784	1.64467
			4	0.285784	0.00721613	1.15467
			5	0.190846	0.00515385	0.824676
			6	0.0959084	0.00309156	0.494686
			7	0.0769209	0.0020791	0.332681
			8	0.0389458	0.00105419	0.168683
			9	0.0313508	0.000649208	0.103881
			10	0.0237558	0.00124422	0.199091
			11	0.0161608	0.000839242	0.134289
			12	0.00856574	0.000434259	0.0694866
			13	0.000970723	-0.000970723	-0.155327
			14	0.760472	-0.00247245	-0.39562
			15	0.570597	-0.00159701	-0.255541
			16	0.380722	-0.000721584	-0.115462
			17	0.285784	-0.000783869	-0.125428
			18	0.190846	-0.000846154	-0.135395
			19	0.0959084	9.15614e-05	0.0146509
			20	0.0769209	7.91044e-05	0.0126576
			21	0.0389458	5.41905e-05	0.00867111
			22	0.0313508	-0.000350792	-0.0561309
			23	0.0237558	0.000244225	0.0390789
			24	0.0161608	-0.000160758	-0.0257231
			25	0.00856574	0.000434259	0.0694866
			26	0.000970723	-0.000970723	-0.155327
			27	0.760472	-0.0174724	-2.7958
			28	0.570597	-0.013597	-2.17568
			29	0.380722	-0.00872158	-1.39556
			30	0.285784	-0.00678387	-1.0855
			31	0.190846	-0.00484615	-0.775441
			32	0.0959084	-0.00290844	-0.465384
			33	0.0769209	-0.0019209	-0.307366
			34	0.0389458	-0.00094581	-0.151341
			35	0.0313508	-0.000350792	-0.0561309
			36	0.0237558	-0.000755775	-0.120933
			37	0.0161608	-0.000160758	-0.0257231
			38	0.00856574	0.000434259	0.0694866
			39	0.000970723	-0.000970723	-0.155327

## Sheet: pH Calculus
		pKa1	pKa2	Kw
	Carbonic Acid	6.352	10.329
	Water

## Sheet: Experimental Design CCD
Table 3. Level of independent variables used in the CCD
Independent variable	Factor	Factor Coded	Level
			-1.682*	-1	0	1	1.682*
Times the stoichiometric dosage of hydrogen peroxide	SD	X1	0.477	1.5	3	4.5	5.523
Molar ratio of hydrogen peroxide and bicarbonate	nH2O2/nNaHCO3	X2	0.391	0.8	1.4	2	2.409
cobalt concentration	Co (µM)	X3	1.591	5	10	15	18.409
Table 4.Codified and experimental values of runs performed in the experimental design
Run	Codified Values			Experimental Values
Number	X1	X2	X3	H2O2 (SD*)	nH2O2/nNaHCO3	Co (µM)	Decolorization %
1	1.682	0	0	5.52	1.4	10	96.31
2	0	1.682	0	3	2.41	10	77.64
3	0	0	-1.682	3	1.4	1.59	64.74
4	0	0	1.682	3	1.4	18.41	85.83
5	0	0	0	3	1.4	10	84.55
6	-1	1	-1	1.5	2	5	40.85
7	0	0	0	3	1.4	10	89.66
8	0	0	0	3	1.4	10	86.13
9	1	1	-1	4.5	2	5	87.73
10	-1	1	1	1.5	2	15	54.60
11	0	0	0	3	1.4	10	87.41
12	1	1	1	4.5	2	15	91.72
13	-1	-1	-1	1.5	0.8	5	51.65
14	-1	-1	1	1.5	0.8	15	65.81
15	0	0	0	3	1.4	10	85.07
16	-1.682	0	0	0.48	1.4	10	28.28
17	0	0	0	3	1.4	10	88.73
18	1	-1	-1	4.5	0.8	5	85.28
19	1	-1	1	4.5	0.8	15	85.99
20	0	-1682	0	3	0.39	10	70.13

## Sheet: ANOVA Analysis
Table 5. ANOVA for response surface quadratic model for decolorization of Ponceau 4R using the BAP system.
Source	Sum of square	Df	Mean square	F Value	p-value, Prob-F
Model	6517.77	9	724.197	58.8267	1.77182e-07	Significant
X1	4658.18	1	4658.18	378.385	2.81514e-09	Significant
X2	0.105395	1	0.105395	0.00856127	0.928107	Insignificant
X3	339.372	1	339.372	27.5672	0.000373145	Significant
X1X2	113.93	1	113.93	9.25452	0.0124175	Significant
X1X3	67.338	1	67.338	5.46988	0.0414258	Significant
X2X3	1.02961	1	1.02961	0.0836356	0.778336	Insignificant
X12	1042.42	1	1042.42	84.676	3.38805e-06	Significant
X22	279.921	1	279.921	22.738	0.000758832	Significant
X32	220.576	1	220.576	17.9174	0.00173582	Significant
Residual	123.107	10	12.3107
Lack of Fit	102.42	5	20.484	4.95089	0.0519414	not significant
Pure Error	20.6871	5	4.13743
Std. Dev.	3.50866		R-Squared	0.981462
Mean	75.4055		Adj R-Squared	0.964778
C.V. %	4.65306		Pred R-Squared	0.877973			Fig. 2. 3D surface plot for interaction effect of catalytic decolorization on (a) H2O2 dosage vs nH2O2/nNaHCO3 (b) H2O2 dosage vs cobalt concentration (c) nH2O2/nNaHCO3 vs cobalt concentration.
PRESS	810.364		Adeq Precision	25.348
-2 Log Likelihood	93.104		BIC	123.061
			AICc	137.548
	Decolorization (%)	=
	-25.7918
	32.9902	* X1
	20.3571	* X2
	5.11988	* X3
	4.19306	* X1 * X2
	-0.386833	* X1 * X3
	0.119583	* X2 * X3
	-3.77996	* X12
	-12.2423	* X22
	-0.15649	* X32
								Contour plot for interaction effect of catalytic decolorization on (a) H2O2 dosage vs nH2O2/nNaHCO3 (b) H2O2 dosage vs cobalt concentration (c) nH2O2/nNaHCO3 vs cobalt concentration.

## Sheet: Model and Optimization
Model
Optimal conditions
Solving the system of three equations with three incognites, the values of X1, X2 and X3 are obtained:

## Sheet: TOC and TN removals
Table 7. TOC and TN removals for decolorization of Ponceau 4R at optimal conditions and blank tests
	Sample	TOC		TOC removal (%)	Average		Desviation	TN		TN removal (%)	Average		Desviation
Run	Double-distilled water	130.9	μg/l					103.5	μg/l
1	Ponceau 4R 20 mg/l (before oxidation)	7.99	mg/l	0.150188	0.139064	±	0.0103655	1065.5	μg/l	0.194838	0.196312	±	0.00784744
	Ponceau 4R + Co(II) + NaHCO3 + H2O2 (after oxidation)	6.79	mg/l					857.9	μg/l
2	Ponceau 4R 20 mg/l (before oxidation)	8.01	mg/l	0.137328				1030.8	μg/l	0.204792
	Ponceau 4R + Co(II) + NaHCO3 + H2O2 (after oxidation)	6.91	mg/l					819.7	μg/l
3	Ponceau 4R 20 mg/l (before oxidation)	8.02	mg/l	0.129676				1058.6	μg/l	0.189307
	Ponceau 4R + Co(II) + NaHCO3 + H2O2 (after oxidation)	6.98	mg/l					858.2	μg/l
4	Ponceau 4R 20 mg/l (before oxidation)	7.85	mg/l	0.00509554	0.0063862	±	0.0013244	1061.8	μg/l	0.0166698	0.0119705	±	0.00470146
	Ponceau 4R + Co(II) + NaOH + H2O2 (after oxidation)	7.81	mg/l					1044.1	μg/l
5	Ponceau 4R 20 mg/l (before oxidation)	7.75	mg/l	0.00774194				1059.6	μg/l	0.00726689
	Ponceau 4R + Co(II) + NaOH + H2O2 (after oxidation)	7.69	mg/l					1051.9	μg/l
6	Ponceau 4R 20 mg/l (before oxidation)	7.91	mg/l	0.00632111				1052.2	μg/l	0.0119749
	Ponceau 4R + Co(II) + NaOH + H2O2 (after oxidation)	7.86	mg/l					1039.6	μg/l
7	Ponceau 4R 20 mg/l (before oxidation)	7.97	mg/l	0	-0.000416146	±	0.000720787	1055.6	μg/l	-0.000568397	-0.000567385	±	0.00122676
	Ponceau 4R + Co(II) + H2O2 (after oxidation)	7.97	mg/l					1056.2	μg/l
8	Ponceau 4R 20 mg/l (before oxidation)	8.01	mg/l	-0.00124844				1060.8	μg/l	0.000659879
	Ponceau 4R + Co(II) + H2O2 (after oxidation)	8.02	mg/l					1060.1	μg/l
9	Ponceau 4R 20 mg/l (before oxidation)	8.01	mg/l	0				1059.3	μg/l	-0.00179364
	Ponceau 4R + Co(II) + H2O2 (after oxidation)	8.01	mg/l					1061.2	μg/l
10	Ponceau 4R 20 mg/l (before oxidation)	8.01	mg/l	-0.00124844	1.04167e-06	±	0.00125	1069.3	μg/l	0.00140279	-6.02756e-05	±	0.00127453
	Ponceau 4R + Co(II) + NaHCO3 (after oxidation)	8.02	mg/l					1067.8	μg/l
11	Ponceau 4R 20 mg/l (before oxidation)	7.99	mg/l	0.00125156				1070.5	μg/l	-0.0006539
	Ponceau 4R + Co(II) + NaHCO3 (after oxidation)	7.98	mg/l					1071.2	μg/l
12	Ponceau 4R 20 mg/l (before oxidation)	7.98	mg/l	0				1075.6	μg/l	-0.000929714
	Ponceau 4R + Co(II) + NaHCO3 (after oxidation)	7.98	mg/l					1076.6	μg/l

## Sheet: Validation
Table 6. Tests for the validation of the experimental design.
Experimental Values			Decolorization		Error (%)
H2O2 (SD*)	nH2O2/nNaHCO3	Co (µM)	Predicted (%)	Experimental (%)
1.98	1.56	5	58.4165	61.37±0.97	5.05598
4	1	5	85.1273	89.42 ± 0.08	5.04268
4.5	1.4	5	90.8637	91.94 ± 0.04	1.1845
4.5	2	10	96.1429	94.11 ± 0.30	2.11448

## Sheet: Kinetic Model
									Fig. 6. Arrhenius plot for the apparent second order rate constant					Second Order Kinetics				clc, clear all
																		// Scilab 6.0.2 Code-Levenberg-Marquardt algorithm
																		// C20H11N2O10S3 + 51 H2O2 ---> 20 CO2 + 59 H2O + 2 NO3 + 3 SO4 - 5OH
																		X1=[0,2.5,5,7.5,10,12.5,15,17.5,20,22.5,25,27.5,30,35,40,45,50,55,60,70,80,90,100,110,120]'; // Time [min]
																		Y11(1,:)=[1.00,0.79,0.71,0.63,0.54,0.48,0.45,0.43,0.40,0.33,0.33,0.29,0.29,0.23,0.21,0.18,0.16,0.14,0.12,0.10,0.08,0.06,0.06,0.05,0.03];// T = 20°C [C/Co]
																		Y11(2,:)=[1.00,0.74,0.62,0.52,0.46,0.39,0.33,0.30,0.25,0.22,0.22,0.18,0.15,0.12,0.10,0.08,0.06,0.06,0.05,0.04,0.03,0.02,0.02,0.02,0.01];// T = 25°C [C/Co]
																		Y11(3,:)=[1.00,0.62,0.46,0.39,0.31,0.28,0.23,0.22,0.19,0.16,0.17,0.15,0.13,0.13,0.11,0.10,0.10,0.09,0.09,0.08,0.08,0.08,0.08,0.08,0.07];// T = 30°C [C/Co]
																		Y11(4,:)=[1.00,0.56,0.45,0.35,0.26,0.24,0.21,0.20,0.17,0.16,0.15,0.14,0.14,0.14,0.12,0.12,0.11,0.11,0.10,0.10,0.09,0.09,0.09,0.09,0.09];// T = 35°C [C/Co]
																		Y1=Y11';
																		Co=20;//Dye initial concentration 20 [mg/l]
																		L=size(Y1);//
																		for i=1:1:L(1,2)
											Table 8. Kinetic parameters obtained after fitting for the second order model							X=X1;
																		Y=Y1(:,i)./Y1(1,i);//
									T(°C)	k (l mg-1 min-1)	k (l mol-1 s-1)	R2		Mirror function
									20	0.004382	44.1469	0.9860						//solve
									25	0.007251	73.051	0.9762						function e=f1(kt, m)
									30	0.009547	96.1823	0.9951						k=kt(1);
									35	0.011530	116.16	0.9711						t=kt(2);
																		e=Y-(1-((k.*Co.*X)./((k.*Co.*X)+1)));
																		endfunction
																		[kt,v]=lsqrsolve([0;120],f1,size(X,1));//Minimize the sum of the squares of nonlinear functions, Levenberg-Marquardt algorithm
																		kt
																		norm(v)
																		YYY(:,i)=(1-((kt(1,1).*Co.*X)./((kt(1,1).*Co.*X)+1)));
																		error1=(Y-YYY(:,i)).^2;
																		error2=(Y-mean(Y)).^2;
																		Rsqt(:,i)=1-(sum(error1)./sum(error2));// R squared
																		k(:,i)=kt(1,1);
																		t(:,i)=kt(2,1);
																		end
																		Rsqt
																		k
																		plot(X1,Y1(:,1)./Y1(1,1),"*",X,YYY(:,1),X1,Y1(:,2)./Y1(1,2),"*",X,YYY(:,2),X1,Y1(:,3)./Y1(1,3),"*",X,YYY(:,3),X1,Y1(:,4)./Y1(1,4),"*",X,YYY(:,4))
																		title('Effect of temperatures on the dye decolorization T=20,25,30 y 35°C (kinetic)')
																		legend('Experimental data T=20°C','Model data T=20°C','Experimental data T=25°C','Model data T=25°C','Experimental data T=30°C','Model data T=30°C','Experimental data T=35°C','Model data T=35°C')
																		xlabel("Time [min]")
																		ylabel("C/Co")

## Sheet: Arrhenius
	T(°C)	T(K)	k(l mg-1 min-1)	ln(K)	k(l mol-1 s-1)	ln(K)	1/T (K-1)								ln(K) = 14,293 - 5758,62 (1/T)
	20	293.15	0.004382	-5.43025	44.1469	3.78752	0.00341122								K = 1612022,24245093 * exp (-5758,62/T)
	25	298.15	0.007251	-4.92662	73.051	4.29116	0.00335402
	30	303.15	0.009547	-4.65153	96.1823	4.56625	0.0032987								ln (K) = ln (A) - ((E/R)*(1/T))
	35	308.15	0.01153	-4.4628	116.16	4.75497	0.00324517									- 5758,62 = - E/R		R	8.31447	J/mol K
															E =	47879.9	J/mol
	T(°C)	k(l mg-1 min-1)	k(l mol-1 s-1)	R2												47.87	KJ/mol
	20	0.004382	44.1469	0.9856		3.86713
	25	0.007251	73.051	0.9761		4.19656
	30	0.009547	96.1823	0.9951		4.51512
	35	0.01153	116.16	0.9713		4.82335
										Arrhenius Eq:
		-5.43025
		-4.92662
		-4.65153
		-4.4628
															ln(K) = 23,511 - 5758,62 (1/T)
															K = 16244171427,5651 * exp (-5758,62/T)
															ln (K) = ln (A) - ((E/R)*(1/T))
																- 5758,62 = - E/R		R	8.31447	J/mol K
															E =	47879.9	J/mol
																47.87	KJ/mol

## Sheet: UV-Vis Spectra
							λ (nm)	0 min	5 min	10 min	15 min	20 min	25 min	30 min	35 min	40 min	45 min	50 min	55 min	60 min	70 min	80 min	90 min	100 min	110 min	120 min
							200	1.346	2.42	2.306	2.261	2.179	2.115	2.045	1.916	1.919	1.875	1.786	1.77	1.745	1.669	1.638	1.601	1.596	1.583	1.547
							201	1.348	2.392	2.268	2.226	2.143	2.081	2.01	1.884	1.883	1.841	1.756	1.74	1.715	1.64	1.61	1.572	1.567	1.551	1.518
							202	1.354	2.376	2.257	2.212	2.133	2.071	1.994	1.872	1.871	1.829	1.745	1.726	1.704	1.629	1.597	1.561	1.559	1.539	1.509
							203	1.374	2.379	2.257	2.214	2.13	2.071	1.995	1.87	1.873	1.831	1.746	1.729	1.707	1.633	1.602	1.565	1.56	1.543	1.512
							204	1.397	2.376	2.255	2.217	2.129	2.072	1.996	1.874	1.874	1.834	1.749	1.733	1.711	1.638	1.608	1.571	1.566	1.547	1.518
							205	1.427	2.377	2.255	2.214	2.132	2.073	1.998	1.876	1.88	1.84	1.754	1.739	1.717	1.647	1.615	1.579	1.574	1.553	1.526
							206	1.462	2.378	2.261	2.22	2.138	2.08	2.007	1.884	1.888	1.849	1.766	1.751	1.728	1.659	1.628	1.592	1.587	1.565	1.539
							207	1.503	2.384	2.265	2.226	2.141	2.085	2.014	1.893	1.9	1.859	1.778	1.761	1.74	1.673	1.642	1.605	1.6	1.578	1.553
							208	1.549	2.379	2.263	2.225	2.143	2.09	2.019	1.897	1.904	1.865	1.784	1.769	1.746	1.68	1.65	1.614	1.607	1.585	1.559
							209	1.597	2.386	2.269	2.23	2.147	2.096	2.023	1.905	1.91	1.872	1.791	1.776	1.755	1.688	1.659	1.622	1.616	1.592	1.568
							210	1.652	2.401	2.281	2.239	2.156	2.104	2.032	1.914	1.921	1.882	1.803	1.788	1.768	1.7	1.671	1.633	1.627	1.602	1.578
							211	1.704	2.4	2.277	2.238	2.153	2.102	2.029	1.91	1.918	1.88	1.8	1.785	1.764	1.699	1.667	1.63	1.624	1.598	1.575
							212	1.759	2.414	2.29	2.242	2.157	2.105	2.031	1.912	1.922	1.884	1.804	1.79	1.768	1.703	1.672	1.635	1.628	1.601	1.578
							213	1.801	2.412	2.283	2.236	2.149	2.096	2.022	1.902	1.911	1.873	1.794	1.779	1.759	1.692	1.663	1.625	1.617	1.59	1.57
							214	1.842	2.407	2.277	2.225	2.14	2.085	2.01	1.89	1.901	1.862	1.784	1.767	1.747	1.682	1.65	1.613	1.605	1.577	1.556
							215	1.865	2.396	2.262	2.21	2.121	2.067	1.992	1.872	1.882	1.844	1.766	1.751	1.73	1.665	1.633	1.595	1.587	1.558	1.536
							216	1.871	2.369	2.23	2.174	2.086	2.031	1.955	1.838	1.847	1.809	1.732	1.716	1.695	1.631	1.599	1.561	1.554	1.523	1.504
							217	1.857	2.328	2.19	2.133	2.042	1.989	1.912	1.799	1.805	1.768	1.692	1.676	1.654	1.591	1.559	1.522	1.514	1.484	1.463
							218	1.823	2.275	2.139	2.084	1.991	1.939	1.863	1.749	1.758	1.72	1.646	1.631	1.609	1.547	1.514	1.477	1.468	1.44	1.42
							219	1.771	2.217	2.083	2.029	1.938	1.888	1.814	1.703	1.709	1.673	1.603	1.585	1.566	1.503	1.472	1.436	1.428	1.4	1.381
							220	1.695	2.137	2.009	1.959	1.871	1.825	1.752	1.647	1.652	1.616	1.548	1.532	1.512	1.451	1.421	1.387	1.378	1.351	1.331
							221	1.604	2.045	1.927	1.881	1.798	1.755	1.685	1.583	1.589	1.558	1.489	1.473	1.456	1.396	1.368	1.334	1.323	1.3	1.28
							222	1.516	1.958	1.846	1.804	1.726	1.687	1.62	1.523	1.529	1.498	1.433	1.419	1.402	1.343	1.318	1.284	1.274	1.25	1.231
							223	1.425	1.864	1.762	1.723	1.65	1.616	1.553	1.459	1.467	1.437	1.374	1.361	1.343	1.289	1.261	1.231	1.221	1.2	1.18
							224	1.341	1.777	1.682	1.648	1.579	1.548	1.489	1.401	1.405	1.379	1.32	1.307	1.292	1.237	1.212	1.182	1.174	1.152	1.135
							225	1.272	1.699	1.608	1.578	1.512	1.484	1.425	1.342	1.349	1.322	1.266	1.254	1.24	1.187	1.162	1.134	1.126	1.105	1.086
							226	1.208	1.62	1.536	1.506	1.444	1.419	1.363	1.283	1.288	1.265	1.213	1.2	1.185	1.135	1.111	1.083	1.075	1.057	1.039
							227	1.155	1.549	1.468	1.441	1.38	1.355	1.302	1.226	1.232	1.209	1.157	1.146	1.131	1.084	1.062	1.036	1.028	1.009	0.993
							228	1.107	1.481	1.403	1.377	1.316	1.294	1.241	1.171	1.175	1.153	1.103	1.091	1.08	1.031	1.009	0.985	0.976	0.958	0.946
							229	1.079	1.437	1.359	1.332	1.273	1.253	1.2	1.131	1.136	1.114	1.065	1.054	1.043	0.997	0.976	0.952	0.944	0.927	0.911
							230	1.052	1.391	1.316	1.287	1.231	1.209	1.159	1.091	1.095	1.072	1.024	1.015	1.003	0.958	0.937	0.914	0.907	0.891	0.873
							231	1.021	1.339	1.265	1.236	1.181	1.16	1.11	1.045	1.047	1.025	0.979	0.969	0.958	0.915	0.894	0.872	0.864	0.849	0.832
							232	0.991	1.29	1.216	1.188	1.134	1.113	1.065	1.002	1.004	0.984	0.937	0.928	0.918	0.874	0.855	0.834	0.828	0.811	0.795
							233	0.967	1.247	1.174	1.145	1.091	1.071	1.024	0.964	0.964	0.944	0.899	0.889	0.879	0.837	0.819	0.797	0.79	0.776	0.761
							234	0.946	1.206	1.133	1.105	1.05	1.032	0.985	0.926	0.926	0.907	0.865	0.854	0.846	0.805	0.786	0.766	0.759	0.746	0.732
							235	0.933	1.173	1.101	1.072	1.018	1.001	0.954	0.895	0.896	0.877	0.836	0.826	0.816	0.777	0.759	0.74	0.732	0.721	0.707
							236	0.923	1.146	1.074	1.043	0.99	0.972	0.926	0.869	0.869	0.85	0.812	0.8	0.792	0.752	0.736	0.717	0.709	0.699	0.685
							237	0.919	1.125	1.052	1.021	0.968	0.95	0.904	0.847	0.849	0.83	0.792	0.781	0.771	0.735	0.717	0.7	0.693	0.682	0.669
							238	0.918	1.103	1.032	1	0.947	0.929	0.883	0.827	0.827	0.81	0.773	0.763	0.753	0.715	0.7	0.683	0.676	0.664	0.654
							239	0.918	1.086	1.012	0.981	0.926	0.91	0.864	0.811	0.81	0.791	0.753	0.744	0.736	0.7	0.684	0.668	0.664	0.651	0.64
							240	0.922	1.074	1	0.968	0.914	0.896	0.85	0.797	0.796	0.779	0.743	0.733	0.724	0.688	0.674	0.659	0.653	0.641	0.631
							241	0.928	1.065	0.992	0.959	0.904	0.888	0.842	0.789	0.787	0.773	0.734	0.727	0.717	0.682	0.668	0.654	0.648	0.639	0.627
							242	0.934	1.059	0.985	0.953	0.899	0.883	0.836	0.785	0.784	0.767	0.732	0.724	0.716	0.682	0.669	0.653	0.648	0.638	0.628
							243	0.939	1.053	0.981	0.949	0.895	0.878	0.833	0.782	0.781	0.765	0.729	0.721	0.715	0.681	0.669	0.654	0.649	0.639	0.629
							244	0.94	1.045	0.973	0.94	0.889	0.87	0.827	0.774	0.774	0.757	0.721	0.715	0.707	0.674	0.662	0.648	0.643	0.633	0.623
							245	0.943	1.038	0.967	0.934	0.881	0.864	0.82	0.768	0.768	0.751	0.715	0.708	0.702	0.67	0.657	0.643	0.638	0.627	0.618
							246	0.948	1.034	0.964	0.932	0.879	0.864	0.82	0.771	0.768	0.754	0.72	0.712	0.704	0.673	0.661	0.646	0.642	0.631	0.625
							247	0.947	1.031	0.962	0.933	0.88	0.866	0.822	0.772	0.773	0.758	0.725	0.718	0.712	0.681	0.671	0.656	0.654	0.641	0.632
							248	0.943	1.022	0.955	0.926	0.876	0.86	0.819	0.77	0.771	0.756	0.721	0.716	0.711	0.679	0.67	0.655	0.651	0.642	0.632
							249	0.935	1.011	0.945	0.916	0.868	0.852	0.812	0.763	0.765	0.75	0.715	0.71	0.705	0.675	0.664	0.651	0.646	0.637	0.626
							250	0.921	0.994	0.931	0.904	0.857	0.842	0.803	0.755	0.757	0.742	0.709	0.703	0.698	0.67	0.659	0.646	0.641	0.633	0.622
							251	0.902	0.973	0.912	0.886	0.841	0.827	0.79	0.743	0.747	0.733	0.699	0.694	0.689	0.66	0.651	0.638	0.634	0.625	0.615
							252	0.88	0.949	0.892	0.868	0.824	0.812	0.775	0.732	0.735	0.722	0.691	0.687	0.682	0.654	0.645	0.633	0.629	0.62	0.61
							253	0.858	0.926	0.87	0.848	0.806	0.796	0.761	0.718	0.723	0.71	0.679	0.675	0.672	0.644	0.636	0.624	0.62	0.613	0.604
							254	0.829	0.895	0.843	0.821	0.782	0.771	0.74	0.698	0.703	0.69	0.661	0.656	0.654	0.627	0.619	0.607	0.605	0.597	0.587
							255	0.792	0.858	0.808	0.79	0.753	0.745	0.714	0.675	0.68	0.669	0.641	0.638	0.634	0.609	0.601	0.591	0.588	0.581	0.571
							256	0.755	0.821	0.776	0.76	0.725	0.719	0.689	0.654	0.658	0.647	0.62	0.618	0.618	0.592	0.585	0.574	0.572	0.565	0.556
							257	0.72	0.784	0.745	0.732	0.698	0.693	0.666	0.631	0.637	0.628	0.603	0.6	0.599	0.575	0.569	0.559	0.558	0.552	0.543
							258	0.682	0.746	0.71	0.698	0.668	0.666	0.639	0.608	0.614	0.606	0.581	0.58	0.578	0.555	0.551	0.543	0.541	0.535	0.528
							259	0.649	0.711	0.678	0.67	0.64	0.641	0.616	0.589	0.593	0.588	0.565	0.563	0.562	0.54	0.536	0.529	0.527	0.523	0.515
							260	0.622	0.68	0.649	0.644	0.616	0.619	0.597	0.57	0.576	0.571	0.549	0.548	0.548	0.529	0.526	0.519	0.518	0.514	0.507
							261	0.6	0.655	0.626	0.62	0.597	0.599	0.578	0.552	0.56	0.554	0.533	0.534	0.534	0.515	0.514	0.506	0.506	0.503	0.496
							262	0.576	0.624	0.597	0.592	0.57	0.573	0.554	0.529	0.536	0.532	0.511	0.512	0.514	0.495	0.493	0.488	0.488	0.485	0.478
							263	0.551	0.593	0.568	0.563	0.543	0.547	0.529	0.506	0.514	0.51	0.491	0.493	0.495	0.477	0.476	0.472	0.472	0.47	0.464
							264	0.53	0.565	0.541	0.538	0.519	0.524	0.507	0.486	0.494	0.491	0.472	0.474	0.477	0.46	0.461	0.456	0.457	0.456	0.45
							265	0.512	0.538	0.515	0.512	0.492	0.498	0.483	0.463	0.47	0.468	0.45	0.453	0.456	0.44	0.441	0.437	0.439	0.439	0.432
							266	0.494	0.512	0.49	0.488	0.468	0.475	0.46	0.442	0.45	0.448	0.431	0.433	0.437	0.422	0.423	0.421	0.423	0.423	0.417
							267	0.481	0.491	0.469	0.466	0.448	0.456	0.441	0.424	0.431	0.43	0.414	0.417	0.421	0.406	0.408	0.406	0.408	0.409	0.403
							268	0.47	0.471	0.449	0.446	0.428	0.435	0.421	0.405	0.412	0.41	0.395	0.398	0.401	0.387	0.389	0.387	0.389	0.39	0.386
							269	0.458	0.451	0.429	0.425	0.407	0.415	0.4	0.385	0.393	0.39	0.376	0.379	0.381	0.368	0.371	0.37	0.371	0.372	0.366
							270	0.449	0.434	0.412	0.408	0.389	0.397	0.383	0.367	0.374	0.373	0.359	0.361	0.365	0.35	0.353	0.353	0.354	0.356	0.351
							271	0.441	0.42	0.397	0.394	0.374	0.382	0.367	0.355	0.36	0.359	0.346	0.348	0.351	0.338	0.341	0.34	0.342	0.345	0.339
							272	0.436	0.408	0.386	0.382	0.364	0.37	0.356	0.344	0.348	0.347	0.335	0.337	0.341	0.328	0.33	0.33	0.332	0.335	0.329
							273	0.431	0.398	0.375	0.368	0.351	0.355	0.343	0.331	0.335	0.333	0.32	0.322	0.326	0.313	0.316	0.315	0.317	0.32	0.315
							274	0.425	0.386	0.363	0.356	0.338	0.343	0.33	0.316	0.322	0.318	0.305	0.308	0.312	0.299	0.302	0.301	0.302	0.306	0.301
							275	0.422	0.379	0.354	0.347	0.328	0.333	0.319	0.307	0.31	0.308	0.295	0.297	0.301	0.288	0.291	0.29	0.292	0.295	0.29
							276	0.419	0.372	0.347	0.339	0.321	0.326	0.311	0.299	0.303	0.301	0.288	0.289	0.293	0.281	0.283	0.282	0.283	0.288	0.282
							277	0.417	0.367	0.342	0.333	0.315	0.319	0.305	0.293	0.297	0.294	0.282	0.283	0.288	0.274	0.276	0.276	0.278	0.282	0.278
							278	0.413	0.361	0.336	0.327	0.308	0.312	0.299	0.286	0.29	0.287	0.274	0.276	0.28	0.267	0.27	0.269	0.27	0.274	0.269
							279	0.41	0.356	0.33	0.321	0.303	0.307	0.293	0.28	0.284	0.281	0.268	0.27	0.273	0.261	0.263	0.262	0.264	0.267	0.263
							280	0.405	0.351	0.326	0.317	0.297	0.302	0.288	0.275	0.279	0.275	0.263	0.265	0.268	0.257	0.259	0.258	0.259	0.263	0.257
							281	0.402	0.347	0.322	0.314	0.294	0.299	0.285	0.274	0.276	0.273	0.262	0.264	0.266	0.254	0.256	0.255	0.256	0.26	0.255
							282	0.397	0.342	0.318	0.31	0.291	0.296	0.283	0.271	0.274	0.271	0.258	0.262	0.263	0.251	0.253	0.254	0.256	0.258	0.254
							283	0.393	0.338	0.315	0.307	0.289	0.293	0.28	0.268	0.272	0.268	0.256	0.258	0.26	0.249	0.251	0.251	0.252	0.256	0.252
							284	0.388	0.332	0.31	0.302	0.285	0.289	0.276	0.264	0.267	0.264	0.251	0.253	0.256	0.244	0.247	0.246	0.247	0.25	0.246
							285	0.384	0.329	0.307	0.3	0.283	0.287	0.273	0.264	0.265	0.262	0.25	0.253	0.255	0.243	0.245	0.245	0.247	0.249	0.245
							286	0.379	0.325	0.305	0.297	0.28	0.286	0.273	0.262	0.264	0.261	0.248	0.251	0.253	0.242	0.244	0.243	0.244	0.248	0.243
							287	0.376	0.324	0.304	0.297	0.28	0.285	0.272	0.262	0.264	0.261	0.249	0.251	0.253	0.242	0.244	0.243	0.244	0.248	0.243
							288	0.373	0.32	0.301	0.293	0.278	0.283	0.271	0.26	0.262	0.258	0.247	0.249	0.252	0.24	0.241	0.241	0.244	0.246	0.241
							289	0.369	0.317	0.298	0.291	0.276	0.28	0.268	0.257	0.26	0.256	0.245	0.246	0.249	0.238	0.239	0.239	0.239	0.244	0.239
							290	0.365	0.315	0.297	0.29	0.275	0.28	0.268	0.258	0.26	0.257	0.245	0.247	0.25	0.238	0.24	0.239	0.24	0.245	0.24
							291	0.36	0.311	0.295	0.289	0.275	0.279	0.267	0.258	0.26	0.256	0.245	0.247	0.25	0.238	0.24	0.239	0.241	0.244	0.24
							292	0.353	0.306	0.29	0.284	0.271	0.275	0.265	0.254	0.258	0.254	0.242	0.244	0.246	0.235	0.238	0.237	0.237	0.242	0.236
							293	0.344	0.299	0.285	0.279	0.268	0.271	0.261	0.251	0.255	0.25	0.239	0.24	0.243	0.233	0.235	0.234	0.234	0.239	0.233
							294	0.334	0.292	0.28	0.275	0.265	0.268	0.258	0.249	0.253	0.248	0.237	0.239	0.241	0.231	0.233	0.232	0.232	0.237	0.231
							295	0.324	0.285	0.274	0.271	0.26	0.264	0.255	0.246	0.251	0.245	0.235	0.236	0.239	0.229	0.231	0.23	0.231	0.235	0.23
							296	0.314	0.278	0.269	0.265	0.256	0.26	0.251	0.243	0.247	0.241	0.231	0.233	0.235	0.225	0.228	0.226	0.226	0.232	0.225
							297	0.304	0.271	0.263	0.26	0.252	0.256	0.247	0.239	0.243	0.238	0.229	0.229	0.232	0.222	0.225	0.223	0.223	0.229	0.222
							298	0.297	0.266	0.259	0.256	0.248	0.252	0.244	0.236	0.24	0.235	0.225	0.226	0.229	0.219	0.222	0.22	0.22	0.225	0.219
							299	0.291	0.261	0.255	0.252	0.245	0.249	0.241	0.233	0.237	0.232	0.222	0.223	0.225	0.216	0.218	0.216	0.216	0.222	0.215
							300	0.288	0.258	0.252	0.249	0.242	0.246	0.238	0.23	0.234	0.228	0.218	0.219	0.222	0.212	0.215	0.213	0.213	0.218	0.212
							301	0.287	0.256	0.25	0.247	0.24	0.243	0.235	0.227	0.231	0.225	0.215	0.216	0.219	0.209	0.211	0.209	0.209	0.215	0.208
							302	0.286	0.256	0.249	0.245	0.238	0.241	0.233	0.225	0.228	0.222	0.212	0.213	0.215	0.206	0.208	0.206	0.206	0.211	0.204
							303	0.287	0.255	0.248	0.244	0.236	0.239	0.23	0.222	0.225	0.219	0.209	0.21	0.212	0.202	0.205	0.202	0.202	0.207	0.201
							304	0.288	0.255	0.247	0.242	0.234	0.236	0.227	0.219	0.222	0.215	0.205	0.206	0.208	0.198	0.2	0.198	0.197	0.202	0.196
							305	0.289	0.254	0.246	0.24	0.231	0.233	0.224	0.216	0.218	0.212	0.201	0.202	0.204	0.194	0.196	0.193	0.193	0.198	0.191
							306	0.289	0.253	0.244	0.238	0.229	0.23	0.221	0.212	0.214	0.208	0.198	0.198	0.2	0.19	0.192	0.189	0.188	0.193	0.187
							307	0.289	0.252	0.243	0.236	0.226	0.227	0.217	0.209	0.211	0.204	0.194	0.194	0.196	0.186	0.187	0.185	0.184	0.189	0.183
							308	0.289	0.25	0.24	0.233	0.223	0.223	0.214	0.205	0.207	0.2	0.189	0.189	0.191	0.181	0.182	0.18	0.179	0.184	0.178
							309	0.289	0.249	0.239	0.231	0.22	0.221	0.21	0.202	0.203	0.196	0.186	0.185	0.187	0.177	0.178	0.176	0.175	0.18	0.174
							310	0.289	0.248	0.237	0.228	0.217	0.218	0.207	0.198	0.199	0.192	0.181	0.181	0.183	0.173	0.174	0.171	0.17	0.175	0.169
							311	0.29	0.248	0.236	0.226	0.215	0.215	0.204	0.195	0.196	0.188	0.178	0.177	0.179	0.169	0.17	0.167	0.166	0.171	0.165
							312	0.293	0.248	0.236	0.226	0.214	0.213	0.202	0.193	0.193	0.185	0.175	0.174	0.175	0.165	0.166	0.164	0.162	0.167	0.161
							313	0.297	0.25	0.236	0.225	0.212	0.211	0.2	0.19	0.19	0.182	0.172	0.171	0.172	0.162	0.163	0.16	0.158	0.164	0.157
							314	0.302	0.253	0.238	0.226	0.212	0.211	0.198	0.189	0.189	0.18	0.17	0.169	0.17	0.159	0.16	0.157	0.155	0.16	0.154
							315	0.308	0.256	0.24	0.227	0.213	0.211	0.198	0.188	0.188	0.179	0.169	0.167	0.168	0.158	0.158	0.155	0.153	0.158	0.152
							316	0.313	0.259	0.242	0.228	0.214	0.211	0.198	0.187	0.187	0.178	0.167	0.166	0.167	0.156	0.156	0.153	0.152	0.156	0.15
							317	0.32	0.263	0.245	0.23	0.215	0.212	0.198	0.187	0.186	0.177	0.166	0.164	0.165	0.154	0.154	0.151	0.149	0.154	0.148
							318	0.328	0.268	0.248	0.232	0.216	0.213	0.199	0.187	0.186	0.177	0.166	0.164	0.164	0.153	0.154	0.15	0.148	0.153	0.146
							319	0.335	0.273	0.252	0.235	0.218	0.214	0.199	0.188	0.186	0.177	0.166	0.164	0.164	0.153	0.153	0.149	0.147	0.152	0.146
							320	0.341	0.277	0.255	0.237	0.22	0.215	0.2	0.188	0.187	0.177	0.165	0.164	0.164	0.153	0.153	0.149	0.147	0.151	0.145
							321	0.348	0.281	0.257	0.239	0.221	0.216	0.201	0.189	0.187	0.177	0.165	0.163	0.163	0.152	0.152	0.148	0.146	0.15	0.143
							322	0.354	0.285	0.261	0.242	0.223	0.217	0.202	0.189	0.187	0.177	0.165	0.163	0.163	0.151	0.151	0.147	0.144	0.149	0.142
							323	0.36	0.289	0.264	0.244	0.224	0.218	0.202	0.19	0.187	0.177	0.165	0.163	0.163	0.151	0.151	0.147	0.144	0.148	0.142
							324	0.365	0.292	0.266	0.246	0.226	0.219	0.203	0.19	0.188	0.177	0.165	0.163	0.163	0.151	0.15	0.146	0.144	0.148	0.142
							325	0.369	0.295	0.268	0.247	0.227	0.22	0.203	0.19	0.188	0.177	0.165	0.163	0.163	0.151	0.15	0.146	0.143	0.147	0.141
							326	0.374	0.298	0.27	0.248	0.228	0.22	0.204	0.19	0.188	0.177	0.164	0.162	0.162	0.15	0.149	0.145	0.142	0.146	0.14
							327	0.378	0.3	0.272	0.25	0.229	0.221	0.204	0.19	0.188	0.177	0.165	0.162	0.162	0.15	0.149	0.145	0.142	0.146	0.14
							328	0.381	0.302	0.273	0.251	0.229	0.221	0.204	0.19	0.188	0.177	0.164	0.162	0.162	0.15	0.149	0.145	0.142	0.146	0.139
							329	0.385	0.304	0.275	0.252	0.23	0.222	0.205	0.191	0.188	0.177	0.165	0.162	0.161	0.149	0.148	0.144	0.141	0.145	0.138
							330	0.387	0.306	0.276	0.253	0.23	0.223	0.205	0.191	0.188	0.177	0.164	0.162	0.161	0.149	0.148	0.144	0.141	0.145	0.138
							331	0.388	0.307	0.277	0.253	0.231	0.222	0.205	0.19	0.188	0.177	0.164	0.161	0.161	0.149	0.148	0.143	0.14	0.144	0.137
							332	0.389	0.307	0.277	0.253	0.231	0.222	0.205	0.19	0.187	0.176	0.164	0.161	0.16	0.148	0.147	0.143	0.139	0.143	0.136
							333	0.389	0.307	0.277	0.253	0.23	0.222	0.204	0.19	0.187	0.176	0.163	0.16	0.16	0.148	0.147	0.142	0.139	0.143	0.136
							334	0.387	0.306	0.275	0.252	0.23	0.221	0.204	0.189	0.186	0.175	0.162	0.16	0.159	0.147	0.146	0.141	0.138	0.142	0.135
							335	0.383	0.304	0.274	0.25	0.228	0.22	0.202	0.188	0.185	0.174	0.161	0.159	0.158	0.146	0.145	0.14	0.137	0.141	0.134
							336	0.377	0.3	0.27	0.248	0.226	0.218	0.2	0.186	0.183	0.172	0.16	0.157	0.156	0.144	0.143	0.139	0.136	0.139	0.133
							337	0.369	0.294	0.266	0.244	0.222	0.215	0.198	0.184	0.181	0.17	0.158	0.155	0.154	0.143	0.141	0.137	0.134	0.138	0.131
							338	0.36	0.288	0.261	0.24	0.218	0.212	0.195	0.181	0.178	0.168	0.156	0.153	0.153	0.141	0.14	0.135	0.132	0.136	0.13
							339	0.349	0.281	0.255	0.234	0.214	0.208	0.191	0.178	0.176	0.165	0.153	0.151	0.15	0.139	0.138	0.133	0.13	0.134	0.127
							340	0.337	0.272	0.248	0.228	0.209	0.203	0.187	0.174	0.172	0.162	0.15	0.148	0.147	0.136	0.135	0.131	0.128	0.132	0.125
							341	0.324	0.263	0.24	0.222	0.203	0.198	0.182	0.171	0.168	0.158	0.147	0.144	0.144	0.133	0.132	0.128	0.125	0.129	0.123
							342	0.309	0.252	0.232	0.214	0.197	0.192	0.177	0.166	0.163	0.154	0.142	0.141	0.141	0.129	0.129	0.125	0.122	0.126	0.12
							343	0.294	0.241	0.223	0.206	0.189	0.186	0.171	0.161	0.158	0.15	0.138	0.137	0.137	0.126	0.126	0.122	0.119	0.124	0.117
							344	0.279	0.23	0.213	0.198	0.182	0.179	0.165	0.155	0.153	0.145	0.134	0.132	0.132	0.122	0.122	0.118	0.115	0.12	0.114
							345	0.265	0.22	0.205	0.191	0.176	0.173	0.16	0.151	0.149	0.14	0.13	0.128	0.129	0.119	0.119	0.115	0.113	0.117	0.111
							346	0.253	0.212	0.198	0.184	0.17	0.168	0.155	0.146	0.145	0.136	0.126	0.125	0.126	0.116	0.116	0.113	0.11	0.115	0.109
							347	0.241	0.202	0.19	0.177	0.164	0.163	0.15	0.142	0.14	0.132	0.122	0.121	0.122	0.112	0.113	0.11	0.107	0.112	0.106
							348	0.228	0.193	0.182	0.17	0.158	0.157	0.145	0.137	0.136	0.128	0.118	0.117	0.118	0.108	0.109	0.106	0.104	0.109	0.103
							349	0.216	0.184	0.174	0.163	0.152	0.151	0.14	0.133	0.131	0.123	0.114	0.113	0.114	0.105	0.106	0.103	0.101	0.106	0.1
							350	0.205	0.176	0.167	0.157	0.146	0.146	0.135	0.128	0.127	0.119	0.11	0.11	0.111	0.101	0.103	0.1	0.098	0.103	0.097
							351	0.196	0.169	0.161	0.152	0.141	0.141	0.131	0.124	0.123	0.116	0.107	0.106	0.107	0.099	0.1	0.097	0.095	0.1	0.095
							352	0.187	0.162	0.155	0.146	0.136	0.136	0.126	0.12	0.119	0.112	0.103	0.103	0.104	0.095	0.096	0.094	0.092	0.098	0.092
							353	0.179	0.156	0.15	0.141	0.132	0.132	0.122	0.117	0.116	0.109	0.101	0.1	0.101	0.092	0.094	0.092	0.09	0.095	0.089
							354	0.172	0.15	0.145	0.137	0.128	0.128	0.119	0.114	0.113	0.106	0.097	0.097	0.098	0.09	0.091	0.089	0.087	0.093	0.087
							355	0.166	0.145	0.14	0.132	0.123	0.125	0.115	0.11	0.109	0.103	0.095	0.094	0.096	0.087	0.089	0.087	0.085	0.09	0.085
							356	0.159	0.139	0.136	0.128	0.119	0.121	0.112	0.107	0.106	0.099	0.091	0.091	0.093	0.084	0.086	0.084	0.082	0.088	0.083
							357	0.154	0.135	0.131	0.124	0.116	0.117	0.108	0.104	0.103	0.096	0.089	0.088	0.09	0.082	0.084	0.082	0.08	0.086	0.08
							358	0.149	0.131	0.128	0.121	0.113	0.115	0.106	0.102	0.101	0.094	0.086	0.086	0.088	0.08	0.082	0.08	0.078	0.084	0.079
							359	0.145	0.127	0.124	0.117	0.11	0.111	0.103	0.099	0.098	0.091	0.084	0.083	0.085	0.077	0.079	0.078	0.076	0.082	0.077
							360	0.14	0.123	0.121	0.113	0.106	0.108	0.1	0.096	0.095	0.088	0.081	0.081	0.083	0.075	0.077	0.075	0.073	0.08	0.075
							361	0.137	0.12	0.117	0.11	0.103	0.105	0.097	0.093	0.092	0.086	0.079	0.079	0.08	0.073	0.075	0.073	0.072	0.078	0.073
							362	0.134	0.117	0.115	0.108	0.101	0.103	0.095	0.091	0.091	0.084	0.077	0.077	0.079	0.071	0.074	0.072	0.07	0.077	0.072
							363	0.132	0.115	0.113	0.106	0.099	0.101	0.093	0.09	0.089	0.082	0.075	0.075	0.077	0.07	0.072	0.071	0.069	0.075	0.071
							364	0.129	0.113	0.11	0.104	0.097	0.099	0.091	0.088	0.087	0.08	0.073	0.073	0.075	0.068	0.07	0.069	0.067	0.073	0.069
							365	0.127	0.11	0.108	0.101	0.095	0.097	0.089	0.086	0.085	0.078	0.071	0.071	0.074	0.066	0.068	0.067	0.066	0.072	0.067
							366	0.125	0.108	0.106	0.099	0.093	0.095	0.087	0.084	0.083	0.077	0.07	0.07	0.072	0.065	0.067	0.066	0.065	0.071	0.066
							367	0.124	0.107	0.105	0.098	0.091	0.093	0.085	0.082	0.081	0.075	0.068	0.068	0.071	0.063	0.066	0.065	0.063	0.07	0.065
							368	0.123	0.105	0.103	0.096	0.089	0.092	0.084	0.081	0.08	0.074	0.067	0.067	0.069	0.062	0.065	0.064	0.062	0.069	0.064
							369	0.122	0.104	0.101	0.095	0.088	0.09	0.082	0.079	0.078	0.072	0.066	0.066	0.068	0.061	0.063	0.062	0.061	0.067	0.062
							370	0.121	0.102	0.1	0.094	0.086	0.089	0.081	0.078	0.077	0.071	0.065	0.065	0.067	0.06	0.062	0.061	0.06	0.066	0.062
							371	0.12	0.101	0.099	0.092	0.085	0.088	0.08	0.077	0.076	0.07	0.064	0.063	0.066	0.059	0.061	0.06	0.059	0.066	0.061
							372	0.12	0.101	0.099	0.092	0.085	0.087	0.079	0.077	0.076	0.069	0.063	0.063	0.065	0.058	0.061	0.06	0.059	0.066	0.061
							373	0.12	0.1	0.098	0.091	0.084	0.086	0.078	0.076	0.074	0.068	0.062	0.062	0.064	0.057	0.06	0.059	0.058	0.064	0.059
							374	0.119	0.1	0.097	0.09	0.083	0.085	0.077	0.074	0.073	0.067	0.061	0.061	0.063	0.056	0.059	0.058	0.057	0.063	0.059
							375	0.119	0.099	0.097	0.089	0.082	0.084	0.077	0.074	0.073	0.066	0.06	0.06	0.062	0.056	0.058	0.058	0.056	0.063	0.058
							376	0.12	0.099	0.097	0.089	0.081	0.084	0.076	0.073	0.072	0.066	0.06	0.06	0.062	0.055	0.058	0.057	0.056	0.062	0.058
							377	0.12	0.099	0.096	0.088	0.081	0.083	0.075	0.073	0.072	0.065	0.059	0.059	0.061	0.055	0.057	0.056	0.055	0.062	0.057
							378	0.12	0.099	0.096	0.089	0.081	0.083	0.075	0.073	0.071	0.065	0.059	0.059	0.061	0.054	0.057	0.056	0.055	0.062	0.057
							379	0.121	0.099	0.096	0.088	0.081	0.083	0.075	0.072	0.071	0.064	0.058	0.058	0.06	0.054	0.056	0.055	0.054	0.061	0.056
							380	0.122	0.099	0.096	0.088	0.081	0.082	0.075	0.072	0.07	0.064	0.058	0.058	0.06	0.053	0.056	0.055	0.054	0.06	0.056
							381	0.122	0.099	0.096	0.088	0.08	0.082	0.074	0.071	0.07	0.063	0.057	0.057	0.059	0.053	0.055	0.054	0.053	0.06	0.055
							382	0.124	0.1	0.096	0.088	0.08	0.082	0.074	0.071	0.07	0.063	0.057	0.057	0.059	0.052	0.055	0.054	0.053	0.06	0.055
							383	0.125	0.1	0.097	0.088	0.08	0.082	0.074	0.071	0.069	0.063	0.057	0.057	0.059	0.052	0.054	0.054	0.052	0.059	0.054
							384	0.126	0.101	0.097	0.088	0.08	0.082	0.074	0.071	0.069	0.063	0.057	0.057	0.059	0.052	0.055	0.054	0.053	0.059	0.054
							385	0.127	0.102	0.097	0.089	0.08	0.082	0.074	0.07	0.069	0.063	0.057	0.056	0.058	0.052	0.054	0.053	0.052	0.059	0.054
							386	0.129	0.102	0.098	0.089	0.08	0.082	0.074	0.07	0.069	0.062	0.056	0.056	0.058	0.051	0.054	0.053	0.052	0.058	0.054
							387	0.131	0.104	0.099	0.089	0.081	0.082	0.074	0.071	0.069	0.063	0.057	0.056	0.058	0.051	0.054	0.053	0.052	0.059	0.054
							388	0.132	0.104	0.099	0.09	0.081	0.082	0.074	0.071	0.069	0.062	0.056	0.056	0.058	0.051	0.054	0.053	0.051	0.058	0.053
							389	0.134	0.105	0.1	0.09	0.081	0.082	0.074	0.071	0.069	0.062	0.056	0.056	0.057	0.051	0.053	0.052	0.051	0.058	0.053
							390	0.136	0.107	0.1	0.091	0.082	0.083	0.074	0.071	0.069	0.062	0.056	0.056	0.057	0.051	0.053	0.052	0.051	0.057	0.053
							391	0.138	0.108	0.101	0.091	0.082	0.083	0.074	0.071	0.069	0.062	0.056	0.056	0.057	0.051	0.053	0.052	0.05	0.057	0.053
							392	0.14	0.109	0.102	0.092	0.082	0.083	0.074	0.071	0.069	0.062	0.056	0.056	0.057	0.051	0.053	0.052	0.051	0.058	0.053
							393	0.142	0.11	0.103	0.092	0.083	0.083	0.074	0.071	0.069	0.062	0.056	0.055	0.057	0.05	0.053	0.052	0.05	0.057	0.052
							394	0.144	0.111	0.104	0.093	0.083	0.083	0.075	0.071	0.069	0.062	0.056	0.055	0.057	0.05	0.053	0.051	0.05	0.057	0.052
							395	0.146	0.112	0.105	0.094	0.084	0.084	0.075	0.071	0.069	0.062	0.056	0.055	0.057	0.05	0.053	0.052	0.05	0.057	0.052
							396	0.148	0.113	0.105	0.094	0.084	0.084	0.075	0.071	0.069	0.062	0.056	0.055	0.057	0.05	0.053	0.052	0.05	0.056	0.052
							397	0.15	0.115	0.106	0.095	0.084	0.085	0.075	0.071	0.069	0.062	0.056	0.055	0.057	0.05	0.052	0.051	0.05	0.056	0.052
							398	0.152	0.116	0.107	0.096	0.085	0.085	0.076	0.072	0.069	0.062	0.056	0.055	0.057	0.05	0.052	0.051	0.05	0.056	0.051
							399	0.154	0.116	0.107	0.096	0.085	0.085	0.076	0.072	0.069	0.062	0.056	0.055	0.057	0.05	0.052	0.051	0.05	0.056	0.051
							400	0.155	0.117	0.108	0.096	0.085	0.085	0.076	0.072	0.069	0.062	0.056	0.055	0.057	0.05	0.052	0.051	0.049	0.056	0.051
							401	0.157	0.118	0.109	0.097	0.086	0.085	0.076	0.072	0.069	0.062	0.056	0.055	0.057	0.049	0.052	0.051	0.049	0.055	0.051
							402	0.159	0.119	0.109	0.097	0.086	0.086	0.076	0.072	0.069	0.062	0.056	0.055	0.057	0.05	0.052	0.05	0.049	0.055	0.051
							403	0.16	0.12	0.11	0.097	0.086	0.086	0.076	0.072	0.069	0.062	0.056	0.055	0.057	0.049	0.051	0.05	0.049	0.055	0.05
							404	0.161	0.12	0.11	0.098	0.086	0.086	0.076	0.072	0.069	0.062	0.056	0.055	0.057	0.049	0.051	0.05	0.049	0.055	0.05
							405	0.162	0.121	0.111	0.098	0.087	0.086	0.076	0.072	0.069	0.062	0.055	0.055	0.057	0.049	0.051	0.05	0.049	0.055	0.05
							406	0.164	0.122	0.111	0.099	0.087	0.086	0.077	0.072	0.069	0.062	0.056	0.055	0.057	0.049	0.051	0.05	0.049	0.055	0.05
							407	0.165	0.123	0.112	0.099	0.087	0.086	0.076	0.072	0.069	0.062	0.056	0.055	0.056	0.049	0.051	0.05	0.048	0.055	0.05
							408	0.166	0.123	0.112	0.099	0.087	0.086	0.076	0.072	0.069	0.062	0.055	0.055	0.056	0.049	0.051	0.05	0.048	0.054	0.05
							409	0.168	0.124	0.113	0.1	0.087	0.087	0.077	0.072	0.07	0.062	0.056	0.055	0.056	0.049	0.051	0.05	0.048	0.054	0.05
							410	0.17	0.125	0.114	0.1	0.088	0.087	0.077	0.072	0.07	0.063	0.056	0.055	0.056	0.049	0.051	0.05	0.048	0.054	0.049
							411	0.172	0.126	0.114	0.101	0.088	0.087	0.077	0.072	0.07	0.063	0.056	0.055	0.056	0.049	0.051	0.05	0.048	0.054	0.049
							412	0.173	0.127	0.115	0.101	0.089	0.088	0.077	0.073	0.07	0.062	0.056	0.055	0.056	0.049	0.051	0.05	0.048	0.054	0.049
							413	0.175	0.129	0.116	0.102	0.089	0.088	0.078	0.073	0.07	0.063	0.056	0.055	0.056	0.049	0.051	0.05	0.048	0.054	0.049
							414	0.178	0.13	0.117	0.103	0.09	0.088	0.078	0.073	0.07	0.063	0.056	0.055	0.057	0.049	0.051	0.049	0.048	0.054	0.049
							415	0.18	0.131	0.118	0.103	0.09	0.089	0.078	0.073	0.07	0.063	0.056	0.055	0.057	0.049	0.051	0.049	0.048	0.054	0.049
							416	0.182	0.132	0.119	0.104	0.091	0.089	0.078	0.073	0.07	0.063	0.056	0.055	0.057	0.049	0.051	0.049	0.048	0.053	0.049
							417	0.185	0.134	0.12	0.105	0.091	0.09	0.079	0.074	0.071	0.063	0.056	0.055	0.057	0.049	0.051	0.049	0.048	0.053	0.049
							418	0.187	0.135	0.121	0.106	0.091	0.09	0.079	0.074	0.071	0.063	0.056	0.055	0.057	0.049	0.051	0.049	0.047	0.053	0.049
							419	0.19	0.137	0.122	0.106	0.092	0.09	0.079	0.074	0.071	0.063	0.056	0.055	0.057	0.049	0.051	0.049	0.047	0.053	0.049
							420	0.192	0.138	0.123	0.107	0.092	0.091	0.079	0.074	0.071	0.063	0.056	0.055	0.056	0.049	0.051	0.049	0.047	0.053	0.048
							421	0.195	0.14	0.124	0.108	0.093	0.091	0.08	0.075	0.071	0.064	0.057	0.056	0.057	0.049	0.051	0.049	0.047	0.053	0.048
							422	0.197	0.141	0.125	0.108	0.094	0.092	0.08	0.075	0.071	0.063	0.057	0.055	0.057	0.049	0.051	0.049	0.047	0.053	0.048
							423	0.199	0.142	0.126	0.109	0.094	0.092	0.08	0.075	0.071	0.064	0.057	0.055	0.057	0.049	0.05	0.049	0.047	0.053	0.048
							424	0.202	0.144	0.127	0.11	0.095	0.093	0.081	0.075	0.072	0.064	0.057	0.056	0.057	0.049	0.05	0.049	0.047	0.053	0.048
							425	0.204	0.145	0.128	0.111	0.095	0.093	0.081	0.075	0.072	0.064	0.057	0.056	0.057	0.049	0.05	0.049	0.047	0.053	0.048
							426	0.206	0.147	0.129	0.111	0.096	0.093	0.082	0.076	0.072	0.064	0.057	0.056	0.057	0.049	0.05	0.049	0.047	0.052	0.048
							427	0.208	0.148	0.13	0.112	0.097	0.094	0.082	0.076	0.072	0.064	0.057	0.056	0.057	0.049	0.05	0.048	0.047	0.052	0.048
							428	0.21	0.149	0.131	0.113	0.097	0.094	0.082	0.076	0.072	0.064	0.057	0.056	0.057	0.049	0.05	0.048	0.046	0.052	0.047
							429	0.213	0.15	0.132	0.113	0.098	0.094	0.082	0.076	0.073	0.064	0.057	0.056	0.057	0.049	0.05	0.048	0.046	0.052	0.047
							430	0.215	0.152	0.133	0.114	0.098	0.095	0.083	0.076	0.073	0.064	0.057	0.056	0.057	0.049	0.05	0.048	0.046	0.052	0.047
							431	0.217	0.153	0.134	0.115	0.099	0.095	0.083	0.077	0.073	0.065	0.058	0.056	0.057	0.049	0.05	0.048	0.046	0.052	0.048
							432	0.219	0.154	0.134	0.115	0.099	0.095	0.083	0.077	0.073	0.065	0.057	0.056	0.057	0.049	0.05	0.048	0.046	0.052	0.047
							433	0.222	0.155	0.135	0.116	0.099	0.096	0.084	0.077	0.073	0.065	0.058	0.056	0.057	0.049	0.05	0.048	0.046	0.052	0.047
							434	0.223	0.157	0.136	0.117	0.1	0.096	0.084	0.077	0.073	0.065	0.058	0.056	0.057	0.049	0.05	0.048	0.046	0.052	0.047
							435	0.226	0.158	0.137	0.118	0.101	0.097	0.084	0.077	0.074	0.065	0.058	0.056	0.057	0.049	0.05	0.048	0.046	0.052	0.047
							436	0.228	0.16	0.139	0.118	0.101	0.097	0.085	0.078	0.074	0.065	0.058	0.057	0.057	0.049	0.05	0.048	0.046	0.052	0.047
							437	0.231	0.161	0.14	0.119	0.102	0.098	0.085	0.078	0.074	0.065	0.058	0.057	0.057	0.049	0.05	0.048	0.046	0.051	0.047
							438	0.234	0.163	0.141	0.12	0.103	0.098	0.085	0.078	0.074	0.066	0.058	0.057	0.057	0.049	0.05	0.048	0.046	0.052	0.047
							439	0.238	0.165	0.143	0.121	0.104	0.099	0.086	0.079	0.075	0.066	0.059	0.057	0.058	0.05	0.05	0.048	0.046	0.052	0.047
							440	0.241	0.167	0.144	0.123	0.105	0.1	0.087	0.08	0.075	0.067	0.059	0.057	0.058	0.05	0.051	0.048	0.046	0.052	0.047
							441	0.245	0.17	0.146	0.124	0.106	0.101	0.087	0.08	0.076	0.067	0.059	0.058	0.058	0.05	0.051	0.048	0.046	0.052	0.047
							442	0.249	0.172	0.148	0.126	0.107	0.102	0.088	0.08	0.076	0.067	0.06	0.058	0.058	0.05	0.051	0.049	0.046	0.052	0.047
							443	0.254	0.175	0.15	0.127	0.108	0.103	0.089	0.081	0.077	0.068	0.06	0.058	0.059	0.05	0.051	0.049	0.047	0.052	0.047
							444	0.259	0.178	0.152	0.13	0.11	0.104	0.09	0.082	0.078	0.069	0.061	0.059	0.059	0.051	0.052	0.049	0.047	0.053	0.048
							445	0.264	0.182	0.155	0.131	0.111	0.105	0.091	0.083	0.078	0.069	0.062	0.06	0.06	0.051	0.052	0.05	0.047	0.053	0.048
							446	0.27	0.186	0.158	0.134	0.113	0.107	0.093	0.084	0.08	0.071	0.063	0.061	0.061	0.052	0.053	0.05	0.048	0.053	0.048
							447	0.275	0.189	0.161	0.136	0.115	0.109	0.094	0.086	0.081	0.072	0.063	0.061	0.062	0.053	0.053	0.051	0.048	0.054	0.049
							448	0.281	0.193	0.164	0.139	0.117	0.111	0.096	0.087	0.082	0.072	0.064	0.062	0.062	0.053	0.054	0.051	0.049	0.054	0.049
							449	0.287	0.197	0.167	0.141	0.119	0.112	0.097	0.088	0.083	0.073	0.065	0.063	0.063	0.054	0.054	0.052	0.049	0.054	0.05
							450	0.294	0.202	0.17	0.144	0.122	0.114	0.099	0.089	0.084	0.074	0.066	0.064	0.064	0.054	0.055	0.052	0.05	0.055	0.05
							451	0.302	0.207	0.174	0.147	0.124	0.116	0.1	0.09	0.085	0.075	0.067	0.064	0.064	0.055	0.055	0.053	0.05	0.055	0.05
							452	0.309	0.211	0.178	0.15	0.126	0.118	0.102	0.092	0.086	0.077	0.068	0.065	0.065	0.056	0.056	0.053	0.051	0.056	0.051
							453	0.316	0.216	0.181	0.153	0.129	0.12	0.104	0.093	0.088	0.078	0.069	0.066	0.066	0.057	0.057	0.054	0.052	0.057	0.051
							454	0.324	0.221	0.185	0.156	0.131	0.122	0.106	0.095	0.089	0.079	0.07	0.067	0.067	0.058	0.057	0.054	0.052	0.057	0.052
							455	0.332	0.227	0.189	0.16	0.134	0.125	0.108	0.096	0.091	0.08	0.071	0.068	0.068	0.058	0.058	0.055	0.053	0.058	0.053
							456	0.341	0.232	0.194	0.163	0.137	0.127	0.109	0.098	0.092	0.081	0.072	0.069	0.069	0.059	0.059	0.056	0.053	0.058	0.053
							457	0.349	0.238	0.198	0.166	0.139	0.129	0.111	0.099	0.093	0.083	0.073	0.071	0.07	0.06	0.06	0.057	0.054	0.059	0.054
							458	0.358	0.244	0.202	0.17	0.142	0.132	0.113	0.101	0.095	0.084	0.074	0.072	0.071	0.061	0.06	0.057	0.054	0.059	0.054
							459	0.368	0.25	0.207	0.174	0.145	0.135	0.116	0.103	0.097	0.086	0.076	0.073	0.072	0.062	0.061	0.058	0.056	0.06	0.055
							460	0.376	0.256	0.212	0.178	0.148	0.137	0.117	0.105	0.098	0.087	0.077	0.074	0.073	0.063	0.062	0.059	0.056	0.061	0.055
							461	0.384	0.261	0.216	0.181	0.151	0.139	0.12	0.106	0.1	0.088	0.078	0.075	0.074	0.064	0.063	0.059	0.056	0.061	0.056
							462	0.393	0.267	0.22	0.184	0.154	0.142	0.122	0.108	0.101	0.09	0.079	0.076	0.075	0.065	0.064	0.06	0.057	0.062	0.056
							463	0.403	0.274	0.225	0.189	0.158	0.144	0.124	0.11	0.103	0.091	0.081	0.077	0.076	0.066	0.065	0.061	0.058	0.062	0.057
							464	0.414	0.281	0.231	0.193	0.161	0.148	0.127	0.112	0.105	0.093	0.082	0.079	0.078	0.067	0.066	0.062	0.059	0.063	0.058
							465	0.423	0.287	0.236	0.197	0.164	0.15	0.129	0.114	0.106	0.094	0.084	0.08	0.078	0.068	0.066	0.062	0.059	0.064	0.058
							466	0.433	0.293	0.24	0.201	0.167	0.153	0.131	0.115	0.108	0.096	0.085	0.081	0.079	0.068	0.067	0.063	0.06	0.064	0.058
							467	0.443	0.3	0.246	0.205	0.171	0.156	0.133	0.117	0.11	0.097	0.086	0.082	0.08	0.069	0.068	0.064	0.061	0.065	0.059
							468	0.453	0.307	0.251	0.209	0.174	0.159	0.136	0.119	0.112	0.099	0.087	0.083	0.081	0.07	0.068	0.064	0.061	0.065	0.06
							469	0.463	0.313	0.256	0.213	0.177	0.161	0.138	0.121	0.113	0.1	0.089	0.084	0.083	0.071	0.069	0.065	0.062	0.066	0.06
							470	0.473	0.32	0.261	0.218	0.181	0.164	0.14	0.123	0.115	0.102	0.09	0.086	0.084	0.072	0.07	0.066	0.063	0.067	0.061
							471	0.484	0.327	0.267	0.222	0.184	0.167	0.143	0.125	0.117	0.103	0.092	0.087	0.085	0.073	0.071	0.067	0.063	0.067	0.062
							472	0.494	0.334	0.271	0.226	0.188	0.17	0.145	0.127	0.118	0.105	0.093	0.088	0.086	0.074	0.072	0.067	0.064	0.068	0.062
							473	0.504	0.341	0.277	0.231	0.191	0.173	0.147	0.129	0.12	0.107	0.094	0.09	0.087	0.075	0.073	0.068	0.065	0.068	0.063
							474	0.514	0.347	0.282	0.235	0.195	0.175	0.15	0.131	0.122	0.108	0.096	0.091	0.088	0.076	0.073	0.069	0.065	0.069	0.063
							475	0.525	0.354	0.287	0.239	0.198	0.178	0.152	0.133	0.124	0.11	0.097	0.092	0.089	0.077	0.074	0.069	0.066	0.07	0.064
							476	0.535	0.361	0.293	0.243	0.201	0.181	0.154	0.135	0.126	0.111	0.098	0.093	0.09	0.078	0.075	0.07	0.067	0.07	0.064
							477	0.545	0.368	0.298	0.247	0.205	0.184	0.157	0.137	0.127	0.113	0.099	0.094	0.091	0.079	0.076	0.071	0.067	0.071	0.065
							478	0.555	0.374	0.303	0.251	0.208	0.187	0.159	0.139	0.129	0.114	0.101	0.096	0.093	0.08	0.077	0.072	0.068	0.071	0.066
							479	0.564	0.38	0.308	0.255	0.211	0.189	0.161	0.14	0.131	0.116	0.102	0.097	0.094	0.081	0.077	0.072	0.069	0.072	0.066
							480	0.574	0.387	0.313	0.259	0.214	0.192	0.164	0.142	0.132	0.117	0.104	0.098	0.095	0.081	0.078	0.073	0.069	0.073	0.067
							481	0.584	0.394	0.318	0.264	0.218	0.195	0.166	0.144	0.134	0.119	0.105	0.099	0.096	0.083	0.079	0.074	0.07	0.074	0.067
							482	0.594	0.4	0.323	0.267	0.221	0.197	0.168	0.146	0.136	0.12	0.106	0.101	0.097	0.084	0.08	0.075	0.071	0.074	0.068
							483	0.604	0.407	0.328	0.272	0.224	0.2	0.17	0.148	0.137	0.122	0.108	0.102	0.098	0.084	0.081	0.075	0.071	0.075	0.069
							484	0.612	0.412	0.332	0.275	0.227	0.202	0.172	0.15	0.139	0.123	0.109	0.103	0.099	0.085	0.082	0.076	0.072	0.075	0.069
							485	0.618	0.417	0.336	0.278	0.229	0.204	0.174	0.151	0.14	0.124	0.11	0.103	0.1	0.086	0.082	0.076	0.072	0.075	0.069
							486	0.627	0.422	0.34	0.281	0.232	0.206	0.176	0.153	0.141	0.125	0.111	0.104	0.101	0.086	0.083	0.077	0.073	0.076	0.07
							487	0.637	0.429	0.345	0.285	0.235	0.209	0.178	0.155	0.143	0.127	0.112	0.106	0.102	0.088	0.084	0.078	0.074	0.077	0.071
							488	0.644	0.434	0.349	0.288	0.238	0.211	0.18	0.156	0.145	0.128	0.113	0.107	0.103	0.088	0.084	0.078	0.074	0.077	0.071
							489	0.651	0.438	0.352	0.291	0.24	0.213	0.182	0.157	0.146	0.129	0.114	0.107	0.103	0.089	0.085	0.079	0.075	0.077	0.071
							490	0.658	0.443	0.356	0.294	0.243	0.215	0.184	0.159	0.147	0.13	0.115	0.108	0.104	0.09	0.085	0.079	0.075	0.078	0.072
							491	0.667	0.449	0.361	0.298	0.245	0.218	0.186	0.16	0.149	0.132	0.116	0.11	0.105	0.091	0.086	0.08	0.076	0.079	0.072
							492	0.673	0.453	0.364	0.301	0.248	0.22	0.187	0.162	0.15	0.132	0.117	0.11	0.106	0.091	0.087	0.081	0.076	0.079	0.073
							493	0.678	0.457	0.367	0.303	0.25	0.221	0.188	0.163	0.151	0.133	0.118	0.111	0.106	0.092	0.087	0.081	0.077	0.079	0.073
							494	0.685	0.461	0.37	0.305	0.252	0.223	0.19	0.164	0.152	0.134	0.118	0.111	0.107	0.092	0.087	0.081	0.077	0.079	0.073
							495	0.691	0.465	0.373	0.308	0.254	0.225	0.191	0.165	0.153	0.135	0.119	0.112	0.108	0.093	0.088	0.082	0.077	0.08	0.074
							496	0.697	0.469	0.377	0.311	0.256	0.227	0.193	0.166	0.154	0.136	0.12	0.113	0.109	0.094	0.089	0.082	0.078	0.081	0.074
							497	0.702	0.473	0.379	0.313	0.258	0.228	0.194	0.167	0.155	0.137	0.121	0.114	0.109	0.094	0.089	0.083	0.078	0.081	0.074
							498	0.707	0.476	0.381	0.315	0.259	0.229	0.195	0.168	0.156	0.138	0.122	0.114	0.11	0.094	0.089	0.083	0.078	0.081	0.075
							499	0.711	0.479	0.383	0.316	0.261	0.23	0.196	0.169	0.156	0.138	0.122	0.115	0.11	0.095	0.09	0.083	0.079	0.081	0.075
							500	0.715	0.481	0.385	0.318	0.262	0.231	0.197	0.169	0.157	0.139	0.122	0.115	0.11	0.095	0.09	0.083	0.079	0.081	0.075
							501	0.718	0.484	0.387	0.319	0.263	0.232	0.197	0.17	0.157	0.139	0.123	0.115	0.11	0.095	0.09	0.083	0.079	0.081	0.075
							502	0.721	0.485	0.389	0.32	0.264	0.233	0.198	0.171	0.158	0.139	0.123	0.116	0.111	0.095	0.09	0.083	0.079	0.081	0.075
							503	0.724	0.487	0.39	0.322	0.265	0.233	0.199	0.171	0.158	0.14	0.123	0.116	0.111	0.095	0.09	0.083	0.079	0.081	0.075
							504	0.726	0.489	0.391	0.322	0.265	0.234	0.199	0.171	0.158	0.14	0.124	0.116	0.111	0.095	0.09	0.084	0.079	0.082	0.075
							505	0.727	0.49	0.392	0.323	0.266	0.234	0.199	0.171	0.158	0.14	0.123	0.116	0.111	0.095	0.09	0.083	0.079	0.081	0.075
							506	0.729	0.491	0.393	0.324	0.266	0.235	0.2	0.172	0.159	0.14	0.124	0.116	0.111	0.096	0.09	0.084	0.079	0.082	0.075
							507	0.729	0.491	0.393	0.324	0.267	0.235	0.2	0.172	0.159	0.14	0.124	0.116	0.111	0.095	0.09	0.083	0.079	0.081	0.075
							508	0.729	0.491	0.393	0.323	0.266	0.234	0.199	0.171	0.158	0.14	0.123	0.115	0.11	0.095	0.089	0.083	0.078	0.081	0.074
							509	0.729	0.491	0.393	0.324	0.266	0.235	0.2	0.172	0.159	0.14	0.124	0.116	0.111	0.095	0.09	0.083	0.079	0.081	0.074
							510	0.727	0.49	0.392	0.323	0.265	0.234	0.198	0.17	0.158	0.139	0.123	0.115	0.11	0.094	0.089	0.082	0.078	0.08	0.073
							511	0.726	0.489	0.391	0.322	0.265	0.234	0.198	0.17	0.158	0.139	0.123	0.115	0.11	0.095	0.089	0.082	0.078	0.08	0.074
							512	0.724	0.487	0.39	0.321	0.264	0.233	0.197	0.17	0.157	0.138	0.122	0.114	0.109	0.094	0.089	0.082	0.077	0.08	0.073
							513	0.721	0.486	0.389	0.32	0.263	0.232	0.197	0.169	0.156	0.138	0.122	0.114	0.109	0.094	0.088	0.082	0.077	0.08	0.073
							514	0.718	0.484	0.387	0.319	0.262	0.231	0.196	0.168	0.156	0.137	0.121	0.114	0.109	0.093	0.088	0.081	0.077	0.079	0.073
							515	0.715	0.482	0.386	0.318	0.261	0.23	0.196	0.168	0.155	0.137	0.121	0.114	0.109	0.093	0.088	0.081	0.077	0.079	0.073
							516	0.711	0.479	0.383	0.316	0.26	0.229	0.195	0.167	0.155	0.136	0.12	0.113	0.108	0.093	0.087	0.081	0.076	0.079	0.072
							517	0.706	0.475	0.38	0.313	0.257	0.227	0.193	0.165	0.153	0.135	0.119	0.111	0.107	0.091	0.086	0.08	0.075	0.078	0.071
							518	0.701	0.472	0.378	0.311	0.256	0.226	0.192	0.165	0.152	0.134	0.118	0.111	0.106	0.091	0.086	0.079	0.075	0.078	0.071
							519	0.696	0.469	0.375	0.309	0.254	0.224	0.19	0.164	0.151	0.133	0.117	0.11	0.105	0.09	0.085	0.079	0.074	0.077	0.07
							520	0.691	0.465	0.373	0.307	0.252	0.223	0.189	0.162	0.15	0.132	0.116	0.109	0.104	0.09	0.085	0.078	0.074	0.076	0.07
							521	0.684	0.461	0.369	0.304	0.25	0.221	0.187	0.161	0.149	0.131	0.115	0.108	0.103	0.089	0.084	0.077	0.073	0.076	0.069
							522	0.677	0.456	0.366	0.301	0.248	0.218	0.185	0.159	0.147	0.13	0.114	0.107	0.102	0.088	0.083	0.077	0.072	0.075	0.068
							523	0.67	0.452	0.362	0.298	0.245	0.216	0.183	0.158	0.146	0.129	0.113	0.106	0.101	0.087	0.082	0.076	0.072	0.074	0.068
							524	0.662	0.446	0.357	0.294	0.242	0.214	0.181	0.156	0.144	0.127	0.111	0.104	0.1	0.085	0.081	0.075	0.07	0.073	0.067
							525	0.654	0.441	0.354	0.291	0.239	0.212	0.179	0.154	0.142	0.126	0.11	0.104	0.099	0.085	0.08	0.074	0.07	0.073	0.066
							526	0.646	0.435	0.349	0.288	0.236	0.209	0.177	0.152	0.141	0.124	0.109	0.102	0.098	0.083	0.079	0.073	0.069	0.072	0.065
							527	0.638	0.43	0.345	0.284	0.233	0.206	0.175	0.15	0.139	0.122	0.107	0.101	0.097	0.082	0.078	0.072	0.068	0.071	0.064
							528	0.628	0.423	0.34	0.28	0.229	0.203	0.172	0.148	0.137	0.121	0.106	0.1	0.095	0.081	0.077	0.071	0.067	0.07	0.064
							529	0.62	0.418	0.335	0.276	0.227	0.201	0.17	0.147	0.135	0.119	0.105	0.098	0.094	0.08	0.076	0.07	0.066	0.069	0.063
							530	0.612	0.413	0.332	0.273	0.225	0.199	0.168	0.145	0.134	0.117	0.103	0.097	0.093	0.079	0.075	0.069	0.065	0.068	0.062
							531	0.602	0.406	0.326	0.268	0.221	0.196	0.166	0.142	0.132	0.116	0.101	0.095	0.091	0.078	0.074	0.068	0.064	0.067	0.061
							532	0.59	0.398	0.32	0.264	0.217	0.192	0.163	0.14	0.13	0.114	0.1	0.094	0.09	0.077	0.073	0.067	0.063	0.066	0.06
							533	0.579	0.391	0.314	0.259	0.213	0.189	0.16	0.138	0.127	0.112	0.098	0.092	0.088	0.075	0.072	0.066	0.062	0.065	0.059
							534	0.57	0.385	0.31	0.255	0.21	0.186	0.158	0.136	0.126	0.11	0.096	0.091	0.087	0.074	0.07	0.065	0.061	0.064	0.058
							535	0.561	0.378	0.305	0.251	0.207	0.183	0.155	0.134	0.124	0.108	0.095	0.089	0.086	0.073	0.069	0.064	0.06	0.063	0.057
							536	0.548	0.37	0.298	0.246	0.202	0.18	0.152	0.131	0.121	0.106	0.093	0.088	0.084	0.071	0.068	0.063	0.059	0.063	0.056
							537	0.537	0.363	0.292	0.241	0.198	0.176	0.149	0.129	0.119	0.104	0.092	0.086	0.083	0.07	0.067	0.062	0.058	0.062	0.055
							538	0.526	0.355	0.287	0.236	0.195	0.173	0.147	0.127	0.117	0.102	0.09	0.084	0.081	0.069	0.066	0.061	0.057	0.06	0.054
							539	0.514	0.347	0.28	0.231	0.19	0.169	0.144	0.124	0.115	0.1	0.088	0.082	0.08	0.067	0.064	0.059	0.056	0.059	0.053
							540	0.501	0.338	0.273	0.226	0.185	0.166	0.14	0.121	0.112	0.098	0.086	0.081	0.078	0.066	0.063	0.058	0.055	0.058	0.052
							541	0.488	0.33	0.267	0.22	0.181	0.162	0.137	0.118	0.109	0.096	0.084	0.079	0.076	0.064	0.062	0.057	0.054	0.057	0.051
							542	0.477	0.323	0.261	0.216	0.177	0.159	0.134	0.116	0.107	0.094	0.082	0.077	0.075	0.063	0.06	0.056	0.052	0.056	0.05
							543	0.466	0.315	0.256	0.211	0.174	0.155	0.132	0.114	0.105	0.092	0.08	0.076	0.073	0.062	0.059	0.055	0.051	0.055	0.049
							544	0.453	0.306	0.249	0.205	0.169	0.151	0.128	0.111	0.102	0.089	0.078	0.073	0.071	0.06	0.057	0.053	0.05	0.054	0.048
							545	0.44	0.298	0.242	0.2	0.165	0.148	0.125	0.108	0.1	0.087	0.076	0.072	0.07	0.058	0.056	0.052	0.049	0.053	0.047
							546	0.426	0.289	0.235	0.194	0.16	0.144	0.122	0.106	0.098	0.085	0.074	0.07	0.068	0.057	0.055	0.051	0.048	0.052	0.046
							547	0.413	0.279	0.227	0.188	0.155	0.139	0.118	0.102	0.095	0.082	0.072	0.068	0.066	0.055	0.053	0.049	0.046	0.05	0.044
							548	0.4	0.271	0.221	0.183	0.151	0.136	0.115	0.1	0.092	0.08	0.07	0.066	0.064	0.054	0.052	0.048	0.045	0.049	0.043
							549	0.386	0.261	0.213	0.176	0.146	0.131	0.111	0.097	0.09	0.078	0.067	0.064	0.062	0.052	0.05	0.047	0.044	0.048	0.042
							550	0.372	0.252	0.206	0.171	0.141	0.128	0.108	0.094	0.087	0.076	0.066	0.062	0.061	0.051	0.049	0.046	0.043	0.047	0.041
							551	0.356	0.241	0.197	0.163	0.135	0.122	0.103	0.09	0.083	0.072	0.062	0.059	0.058	0.048	0.046	0.043	0.04	0.045	0.039
							552	0.341	0.232	0.19	0.158	0.13	0.118	0.1	0.087	0.081	0.07	0.061	0.058	0.056	0.047	0.046	0.042	0.04	0.044	0.038
							553	0.327	0.221	0.182	0.151	0.125	0.114	0.096	0.084	0.078	0.068	0.058	0.055	0.054	0.045	0.044	0.041	0.038	0.043	0.037
							554	0.313	0.212	0.175	0.145	0.12	0.11	0.093	0.081	0.076	0.065	0.056	0.054	0.053	0.043	0.043	0.04	0.037	0.042	0.036
							555	0.298	0.202	0.168	0.139	0.115	0.105	0.089	0.078	0.073	0.062	0.054	0.051	0.051	0.042	0.041	0.038	0.036	0.04	0.034
							556	0.282	0.192	0.159	0.132	0.109	0.1	0.085	0.074	0.069	0.059	0.051	0.048	0.048	0.039	0.039	0.036	0.034	0.038	0.033
							557	0.268	0.182	0.152	0.126	0.104	0.097	0.081	0.072	0.067	0.057	0.049	0.047	0.046	0.038	0.038	0.035	0.033	0.037	0.032
							558	0.254	0.172	0.144	0.12	0.099	0.092	0.077	0.068	0.064	0.054	0.046	0.045	0.044	0.036	0.036	0.033	0.031	0.036	0.031
							559	0.239	0.163	0.137	0.114	0.094	0.088	0.074	0.065	0.061	0.052	0.045	0.043	0.042	0.034	0.034	0.032	0.03	0.035	0.029
							560	0.226	0.154	0.13	0.108	0.09	0.084	0.071	0.063	0.059	0.05	0.043	0.042	0.041	0.033	0.034	0.031	0.029	0.034	0.029
							561	0.21	0.143	0.121	0.101	0.084	0.079	0.066	0.059	0.055	0.047	0.04	0.038	0.038	0.031	0.031	0.029	0.027	0.032	0.027
							562	0.198	0.135	0.115	0.096	0.08	0.076	0.064	0.057	0.053	0.045	0.038	0.037	0.037	0.029	0.03	0.028	0.026	0.031	0.026
							563	0.186	0.127	0.108	0.091	0.076	0.072	0.061	0.055	0.051	0.043	0.036	0.035	0.035	0.028	0.029	0.027	0.025	0.03	0.025
							564	0.173	0.117	0.101	0.085	0.07	0.068	0.057	0.051	0.047	0.04	0.033	0.032	0.033	0.026	0.027	0.025	0.023	0.028	0.023
							565	0.16	0.11	0.095	0.08	0.067	0.065	0.054	0.049	0.046	0.038	0.032	0.032	0.032	0.025	0.026	0.024	0.023	0.028	0.023
							566	0.149	0.102	0.089	0.075	0.063	0.061	0.051	0.047	0.044	0.037	0.031	0.03	0.031	0.024	0.025	0.024	0.022	0.027	0.022
							567	0.139	0.095	0.084	0.071	0.059	0.058	0.049	0.044	0.041	0.034	0.029	0.028	0.029	0.022	0.024	0.022	0.021	0.026	0.021
							568	0.129	0.089	0.079	0.067	0.056	0.056	0.046	0.043	0.04	0.033	0.028	0.027	0.028	0.022	0.023	0.022	0.02	0.025	0.02
							569	0.119	0.082	0.073	0.062	0.052	0.052	0.044	0.04	0.038	0.031	0.026	0.025	0.026	0.02	0.022	0.02	0.019	0.024	0.019
							570	0.11	0.075	0.069	0.058	0.049	0.049	0.041	0.038	0.036	0.029	0.024	0.024	0.025	0.019	0.02	0.019	0.018	0.023	0.018
							571	0.101	0.07	0.064	0.055	0.046	0.047	0.039	0.036	0.034	0.028	0.023	0.023	0.024	0.018	0.02	0.019	0.017	0.023	0.018
							572	0.093	0.064	0.06	0.051	0.043	0.045	0.037	0.035	0.033	0.026	0.022	0.022	0.023	0.017	0.019	0.018	0.016	0.022	0.017
							573	0.086	0.059	0.056	0.048	0.04	0.042	0.034	0.033	0.03	0.024	0.02	0.02	0.021	0.016	0.018	0.016	0.015	0.021	0.016
							574	0.079	0.054	0.052	0.045	0.038	0.04	0.033	0.031	0.029	0.023	0.019	0.019	0.02	0.015	0.017	0.016	0.015	0.02	0.015
							575	0.072	0.049	0.048	0.041	0.035	0.038	0.031	0.029	0.028	0.022	0.018	0.018	0.019	0.014	0.016	0.015	0.014	0.019	0.014
							576	0.067	0.046	0.046	0.04	0.034	0.037	0.03	0.029	0.027	0.022	0.017	0.018	0.019	0.014	0.016	0.015	0.014	0.019	0.015
							577	0.061	0.042	0.043	0.037	0.032	0.035	0.028	0.027	0.026	0.02	0.016	0.016	0.018	0.013	0.015	0.014	0.013	0.019	0.014
							578	0.056	0.039	0.04	0.035	0.03	0.033	0.027	0.026	0.025	0.019	0.015	0.016	0.017	0.012	0.014	0.014	0.013	0.018	0.013
							579	0.051	0.036	0.038	0.033	0.028	0.031	0.026	0.025	0.024	0.018	0.014	0.015	0.017	0.011	0.014	0.013	0.012	0.017	0.013
							580	0.047	0.033	0.035	0.031	0.026	0.03	0.025	0.024	0.023	0.017	0.014	0.014	0.016	0.011	0.013	0.012	0.011	0.017	0.012
							581	0.042	0.029	0.032	0.029	0.025	0.028	0.023	0.023	0.021	0.016	0.012	0.013	0.015	0.01	0.012	0.011	0.01	0.016	0.011
							582	0.039	0.027	0.031	0.027	0.023	0.027	0.022	0.022	0.021	0.016	0.012	0.013	0.014	0.01	0.012	0.011	0.01	0.016	0.011
							583	0.034	0.024	0.027	0.024	0.021	0.025	0.02	0.02	0.019	0.014	0.01	0.011	0.013	0.008	0.01	0.01	0.008	0.014	0.01
							584	0.032	0.023	0.027	0.024	0.021	0.026	0.021	0.021	0.02	0.015	0.011	0.012	0.014	0.009	0.011	0.011	0.01	0.015	0.011
							585	0.029	0.021	0.026	0.023	0.02	0.025	0.02	0.02	0.019	0.014	0.01	0.011	0.013	0.008	0.011	0.01	0.009	0.015	0.01
							586	0.026	0.018	0.023	0.021	0.018	0.023	0.018	0.018	0.017	0.012	0.009	0.009	0.012	0.007	0.009	0.009	0.008	0.014	0.009
							587	0.025	0.018	0.024	0.021	0.019	0.024	0.019	0.019	0.018	0.014	0.01	0.011	0.013	0.008	0.011	0.01	0.009	0.015	0.01
							588	0.023	0.017	0.022	0.02	0.018	0.022	0.018	0.018	0.018	0.013	0.009	0.01	0.012	0.008	0.01	0.009	0.009	0.014	0.01
							589	0.019	0.014	0.02	0.018	0.015	0.021	0.016	0.017	0.016	0.011	0.008	0.009	0.011	0.006	0.008	0.008	0.007	0.013	0.008
							590	0.019	0.014	0.02	0.018	0.016	0.021	0.017	0.017	0.017	0.012	0.009	0.01	0.012	0.007	0.01	0.009	0.008	0.014	0.009
							591	0.016	0.011	0.018	0.016	0.014	0.019	0.015	0.015	0.015	0.01	0.007	0.008	0.01	0.005	0.008	0.007	0.006	0.012	0.007
							592	0.015	0.011	0.017	0.016	0.014	0.019	0.015	0.016	0.015	0.01	0.007	0.008	0.01	0.005	0.008	0.007	0.006	0.012	0.008
							593	0.013	0.01	0.017	0.015	0.013	0.019	0.015	0.015	0.015	0.01	0.007	0.008	0.01	0.005	0.008	0.007	0.007	0.012	0.007
							594	0.012	0.009	0.016	0.015	0.013	0.018	0.014	0.015	0.014	0.009	0.006	0.007	0.009	0.005	0.007	0.007	0.006	0.012	0.007
							595	0.012	0.008	0.016	0.015	0.013	0.018	0.014	0.015	0.014	0.009	0.007	0.007	0.009	0.005	0.008	0.007	0.006	0.012	0.007
							596	0.01	0.008	0.015	0.014	0.012	0.018	0.014	0.015	0.014	0.009	0.006	0.007	0.009	0.005	0.008	0.007	0.006	0.012	0.007
							597	0.011	0.008	0.016	0.015	0.013	0.019	0.014	0.016	0.015	0.01	0.007	0.008	0.01	0.006	0.008	0.008	0.007	0.013	0.008
							598	0.009	0.007	0.015	0.014	0.012	0.018	0.014	0.015	0.014	0.009	0.007	0.007	0.01	0.005	0.008	0.007	0.006	0.012	0.007
							599	0.007	0.005	0.013	0.012	0.011	0.016	0.012	0.013	0.012	0.008	0.005	0.006	0.008	0.003	0.006	0.006	0.005	0.01	0.006
							600	0.008	0.006	0.014	0.013	0.012	0.017	0.013	0.014	0.013	0.009	0.006	0.006	0.009	0.004	0.007	0.007	0.006	0.011	0.007
							601	0.006	0.005	0.013	0.012	0.011	0.016	0.013	0.013	0.012	0.008	0.005	0.006	0.008	0.004	0.006	0.006	0.005	0.011	0.006
							602	0.005	0.004	0.012	0.011	0.01	0.015	0.011	0.012	0.011	0.007	0.004	0.005	0.007	0.003	0.005	0.005	0.004	0.01	0.005
							603	0.006	0.005	0.013	0.012	0.011	0.017	0.013	0.014	0.013	0.008	0.005	0.006	0.008	0.004	0.007	0.006	0.006	0.011	0.007
							604	0.006	0.004	0.012	0.012	0.01	0.016	0.012	0.013	0.013	0.008	0.005	0.006	0.008	0.004	0.007	0.006	0.005	0.011	0.006
							605	0.006	0.005	0.013	0.012	0.011	0.016	0.013	0.014	0.013	0.008	0.006	0.006	0.009	0.004	0.007	0.006	0.006	0.011	0.007
							606	0.005	0.004	0.012	0.012	0.01	0.016	0.012	0.013	0.013	0.008	0.005	0.006	0.008	0.004	0.007	0.006	0.005	0.011	0.006
							607	0.005	0.004	0.012	0.011	0.01	0.016	0.012	0.013	0.013	0.008	0.005	0.006	0.008	0.004	0.006	0.006	0.005	0.011	0.006
							608	0.005	0.004	0.012	0.012	0.011	0.016	0.012	0.014	0.013	0.008	0.005	0.006	0.009	0.004	0.007	0.006	0.006	0.011	0.007
							609	0.004	0.003	0.011	0.011	0.009	0.015	0.012	0.012	0.012	0.007	0.004	0.005	0.007	0.003	0.006	0.005	0.004	0.01	0.006
							610	0.003	0.002	0.011	0.01	0.009	0.015	0.011	0.012	0.011	0.007	0.004	0.005	0.007	0.003	0.005	0.005	0.004	0.01	0.005
							611	0.004	0.003	0.011	0.011	0.01	0.015	0.012	0.013	0.012	0.007	0.005	0.006	0.008	0.003	0.006	0.006	0.005	0.01	0.006
							612	0.003	0.003	0.011	0.01	0.009	0.015	0.011	0.012	0.012	0.007	0.004	0.005	0.007	0.003	0.005	0.005	0.004	0.01	0.005
							613	0.002	0.002	0.011	0.01	0.009	0.014	0.011	0.011	0.011	0.006	0.004	0.004	0.007	0.002	0.005	0.004	0.004	0.009	0.005
							614	0.002	0.002	0.01	0.009	0.008	0.014	0.01	0.011	0.011	0.006	0.003	0.004	0.006	0.002	0.005	0.004	0.003	0.009	0.004
							615	0.003	0.002	0.01	0.01	0.009	0.014	0.011	0.012	0.011	0.006	0.004	0.005	0.007	0.002	0.005	0.004	0.004	0.009	0.005
							616	0.002	0.001	0.009	0.009	0.008	0.013	0.01	0.011	0.01	0.006	0.003	0.004	0.006	0.001	0.004	0.004	0.003	0.008	0.004
							617	0.003	0.003	0.011	0.011	0.009	0.015	0.012	0.013	0.012	0.007	0.004	0.005	0.008	0.003	0.006	0.005	0.005	0.01	0.006
							618	0.002	0.001	0.009	0.009	0.008	0.014	0.01	0.011	0.01	0.006	0.003	0.004	0.006	0.001	0.004	0.004	0.002	0.008	0.004
							619	0.001	0.001	0.009	0.009	0.008	0.013	0.01	0.01	0.01	0.005	0.002	0.003	0.006	0.001	0.004	0.003	0.002	0.008	0.003
							620	0.003	0.002	0.011	0.01	0.009	0.014	0.01	0.012	0.011	0.007	0.004	0.005	0.007	0.002	0.005	0.004	0.003	0.009	0.005
							621	0.001	0.001	0.009	0.009	0.008	0.013	0.01	0.011	0.01	0.005	0.002	0.003	0.006	0.001	0.004	0.004	0.003	0.008	0.004
							622	0.003	0.002	0.01	0.01	0.009	0.014	0.011	0.012	0.011	0.007	0.004	0.005	0.007	0.003	0.005	0.005	0.004	0.009	0.005
							623	0.002	0.001	0.01	0.009	0.008	0.013	0.01	0.011	0.01	0.006	0.003	0.004	0.006	0.002	0.005	0.004	0.003	0.009	0.004
							624	0.001	0.001	0.009	0.009	0.008	0.013	0.01	0.011	0.01	0.006	0.003	0.004	0.006	0.002	0.004	0.004	0.003	0.008	0.004
							625	0.001	0.001	0.009	0.008	0.007	0.013	0.009	0.01	0.01	0.005	0.002	0.003	0.005	0.001	0.004	0.003	0.002	0.008	0.003
							626	0.001	0.001	0.009	0.009	0.007	0.013	0.01	0.011	0.01	0.005	0.003	0.004	0.006	0.001	0.004	0.003	0.002	0.008	0.004
							627	0.001	0	0.009	0.008	0.007	0.013	0.009	0.01	0.009	0.005	0.002	0.003	0.005	0.001	0.003	0.003	0.002	0.008	0.003
							628	0.001	0	0.009	0.008	0.007	0.013	0.009	0.01	0.009	0.005	0.002	0.003	0.005	0.001	0.003	0.003	0.002	0.008	0.003
							629	0.002	0.001	0.009	0.009	0.008	0.013	0.01	0.011	0.01	0.006	0.003	0.003	0.006	0.002	0.004	0.004	0.003	0.009	0.004
							630	0.001	0	0.008	0.008	0.007	0.013	0.009	0.01	0.009	0.005	0.002	0.003	0.005	0.001	0.003	0.003	0.002	0.008	0.003
							631	0	0	0.008	0.008	0.006	0.012	0.008	0.009	0.009	0.004	0.001	0.002	0.004	0	0.002	0.002	0.002	0.007	0.003
							632	0.001	0	0.008	0.008	0.007	0.012	0.009	0.01	0.009	0.004	0.002	0.003	0.005	0.001	0.003	0.003	0.002	0.007	0.003
							633	0	0	0.008	0.008	0.006	0.012	0.009	0.009	0.009	0.005	0.001	0.003	0.004	0	0.003	0.002	0.002	0.007	0.003
							634	0.001	0.001	0.009	0.009	0.008	0.013	0.01	0.01	0.01	0.005	0.003	0.004	0.006	0.002	0.004	0.003	0.003	0.008	0.004
							635	0.001	0.001	0.009	0.008	0.007	0.013	0.009	0.01	0.01	0.005	0.002	0.003	0.005	0.001	0.004	0.003	0.002	0.008	0.003
							636	0	0	0.008	0.007	0.006	0.011	0.008	0.009	0.008	0.004	0.001	0.002	0.004	0	0.002	0.002	0.001	0.007	0.002
							637	0.002	0.001	0.01	0.009	0.008	0.013	0.01	0.01	0.01	0.005	0.003	0.004	0.006	0.002	0.004	0.004	0.003	0.008	0.004
							638	0.002	0.002	0.01	0.01	0.008	0.014	0.01	0.011	0.011	0.006	0.003	0.004	0.006	0.002	0.005	0.004	0.003	0.009	0.004
							639	0	0	0.008	0.007	0.006	0.011	0.008	0.009	0.009	0.004	0.001	0.002	0.004	0	0.003	0.002	0.001	0.007	0.002
							640	0.001	0	0.008	0.008	0.007	0.012	0.008	0.009	0.009	0.004	0.002	0.002	0.005	0	0.003	0.002	0.002	0.007	0.003
							641	0.002	0.001	0.01	0.009	0.008	0.013	0.009	0.011	0.01	0.005	0.003	0.004	0.006	0.002	0.004	0.004	0.003	0.008	0.004
							642	0.002	0.001	0.009	0.009	0.008	0.013	0.01	0.011	0.01	0.006	0.003	0.004	0.006	0.002	0.004	0.004	0.003	0.009	0.004
							643	0.001	0	0.008	0.008	0.006	0.012	0.008	0.009	0.009	0.004	0.001	0.003	0.004	0	0.003	0.002	0.001	0.007	0.002
							644	0.001	0	0.008	0.008	0.006	0.011	0.008	0.009	0.009	0.004	0.001	0.002	0.004	0	0.003	0.002	0.001	0.007	0.002
							645	0.002	0.001	0.009	0.009	0.008	0.013	0.009	0.01	0.01	0.005	0.002	0.003	0.005	0.001	0.004	0.003	0.002	0.008	0.003
							646	0.002	0.001	0.009	0.009	0.008	0.013	0.009	0.01	0.01	0.005	0.002	0.003	0.005	0.001	0.004	0.003	0.002	0.008	0.004
							647	0.002	0.001	0.009	0.009	0.008	0.013	0.009	0.01	0.01	0.005	0.003	0.003	0.006	0.001	0.004	0.004	0.002	0.008	0.004
							648	0.001	0.001	0.009	0.009	0.007	0.013	0.009	0.01	0.01	0.005	0.002	0.003	0.005	0.001	0.004	0.003	0.002	0.008	0.003
							649	0.002	0.001	0.009	0.009	0.008	0.013	0.009	0.01	0.01	0.005	0.003	0.004	0.006	0.002	0.004	0.003	0.002	0.008	0.003
							650	0.001	0	0.008	0.008	0.007	0.012	0.008	0.009	0.008	0.004	0.001	0.002	0.005	0	0.003	0.002	0.001	0.007	0.002
							651	0.002	0.001	0.009	0.009	0.007	0.012	0.009	0.01	0.009	0.005	0.002	0.003	0.005	0.001	0.004	0.003	0.002	0.008	0.003
							652	0	-0.001	0.008	0.007	0.006	0.011	0.008	0.008	0.008	0.003	0.001	0.002	0.004	0	0.002	0.002	0.001	0.006	0.002
							653	0.001	0	0.008	0.008	0.006	0.012	0.008	0.009	0.008	0.004	0.001	0.002	0.004	0	0.002	0.002	0.001	0.007	0.002
							654	0.002	0.001	0.009	0.008	0.007	0.012	0.009	0.01	0.009	0.005	0.002	0.003	0.005	0.001	0.003	0.003	0.002	0.008	0.003
							655	0.001	0.001	0.009	0.008	0.007	0.012	0.009	0.009	0.009	0.005	0.002	0.003	0.005	0.001	0.003	0.003	0.002	0.007	0.003
							656	0.001	0	0.008	0.007	0.006	0.012	0.008	0.009	0.008	0.004	0.001	0.002	0.004	0	0.002	0.002	0.001	0.007	0.002
							657	0	0	0.007	0.007	0.006	0.011	0.007	0.008	0.008	0.003	0	0.001	0.004	-0.001	0.002	0.001	0	0.006	0.001
							658	0.001	0	0.008	0.007	0.006	0.011	0.008	0.009	0.008	0.004	0.001	0.002	0.004	0	0.002	0.001	0.001	0.007	0.002
							659	0.001	0.001	0.009	0.008	0.007	0.012	0.008	0.009	0.009	0.004	0.002	0.003	0.005	0	0.003	0.002	0.001	0.007	0.002
							660	0	-0.001	0.008	0.007	0.006	0.011	0.007	0.008	0.007	0.003	0	0.001	0.003	-0.001	0.002	0.001	0	0.006	0.001
							661	0.001	0	0.008	0.008	0.007	0.012	0.008	0.009	0.008	0.004	0.001	0.002	0.004	0	0.002	0.002	0.001	0.006	0.002
							662	-0.001	-0.001	0.006	0.005	0.005	0.01	0.006	0.007	0.006	0.002	-0.001	0	0.002	-0.003	0	-0.001	-0.002	0.004	0
							663	0	-0.001	0.007	0.006	0.005	0.011	0.007	0.008	0.008	0.003	0	0.001	0.003	-0.001	0.002	0.001	0	0.006	0.001
							664	0	0	0.007	0.007	0.006	0.011	0.008	0.008	0.008	0.004	0.001	0.002	0.004	0	0.003	0.002	0.001	0.007	0.002
							665	0.002	0.002	0.009	0.009	0.007	0.013	0.009	0.01	0.01	0.006	0.003	0.004	0.006	0.002	0.005	0.004	0.004	0.009	0.004
							666	0.002	0.002	0.009	0.009	0.008	0.013	0.009	0.011	0.01	0.005	0.003	0.004	0.007	0.002	0.005	0.004	0.004	0.009	0.004
							667	0.003	0.002	0.01	0.009	0.008	0.014	0.01	0.011	0.01	0.006	0.004	0.004	0.007	0.003	0.005	0.005	0.004	0.009	0.005
							668	0.002	0.001	0.009	0.009	0.007	0.013	0.01	0.01	0.01	0.005	0.003	0.004	0.006	0.002	0.005	0.004	0.004	0.009	0.005
							669	0.002	0.002	0.01	0.009	0.008	0.013	0.009	0.011	0.01	0.006	0.003	0.004	0.007	0.003	0.005	0.005	0.004	0.009	0.005
							670	0.003	0.002	0.009	0.009	0.008	0.013	0.01	0.01	0.01	0.006	0.003	0.004	0.007	0.003	0.005	0.005	0.004	0.009	0.005
							671	0.002	0.002	0.009	0.009	0.007	0.013	0.009	0.01	0.01	0.005	0.003	0.004	0.007	0.002	0.005	0.004	0.003	0.009	0.004
							672	0.001	0	0.008	0.008	0.006	0.012	0.008	0.009	0.009	0.004	0.001	0.002	0.005	0.001	0.003	0.003	0.002	0.007	0.003
							673	0.002	0.001	0.009	0.008	0.007	0.012	0.008	0.01	0.009	0.005	0.002	0.003	0.005	0.001	0.004	0.003	0.002	0.008	0.003
							674	0.001	0	0.008	0.007	0.006	0.011	0.008	0.009	0.008	0.004	0.001	0.002	0.005	0	0.003	0.002	0.002	0.007	0.002
							675	0.002	0.001	0.009	0.008	0.007	0.012	0.008	0.009	0.009	0.004	0.002	0.003	0.005	0.001	0.003	0.003	0.002	0.007	0.003
							676	0.001	0.001	0.009	0.008	0.006	0.012	0.008	0.009	0.008	0.004	0.002	0.002	0.005	0	0.003	0.002	0.002	0.007	0.002
							677	0.002	0.001	0.009	0.008	0.007	0.012	0.008	0.009	0.009	0.004	0.002	0.003	0.005	0	0.003	0.002	0.002	0.007	0.003
							678	0.001	0	0.008	0.008	0.006	0.011	0.008	0.009	0.008	0.004	0.001	0.002	0.004	0	0.003	0.002	0.001	0.007	0.002
							679	0.001	0	0.008	0.007	0.006	0.011	0.007	0.008	0.007	0.003	0.001	0.001	0.004	-0.001	0.002	0.001	0	0.006	0.001
							680	0.001	0.001	0.009	0.008	0.006	0.012	0.008	0.009	0.008	0.004	0.002	0.002	0.004	0	0.003	0.002	0.001	0.007	0.002
							681	0.001	0	0.008	0.007	0.006	0.011	0.007	0.008	0.007	0.003	0.001	0.002	0.004	-0.001	0.002	0.001	0	0.006	0.001
							682	0.001	0	0.008	0.007	0.006	0.011	0.008	0.009	0.008	0.003	0.001	0.002	0.004	0	0.002	0.002	0.001	0.006	0.002
							683	0.001	0	0.008	0.007	0.006	0.011	0.007	0.008	0.008	0.003	0.001	0.001	0.004	-0.001	0.002	0.001	0	0.006	0.001
							684	0.001	0	0.008	0.007	0.006	0.01	0.007	0.008	0.008	0.003	0.001	0.001	0.004	-0.001	0.002	0.001	0	0.006	0.001
							685	0	-0.001	0.007	0.006	0.005	0.01	0.007	0.008	0.007	0.003	0	0.001	0.003	-0.001	0.001	0.001	0	0.006	0.001
							686	0.001	-0.001	0.008	0.007	0.005	0.01	0.007	0.008	0.007	0.003	0	0.001	0.003	-0.001	0.002	0.001	0	0.006	0.001
							687	0	-0.001	0.007	0.006	0.005	0.01	0.006	0.007	0.006	0.002	0	0.001	0.003	-0.001	0.001	0	0	0.005	0.001
							688	0.001	0	0.008	0.007	0.005	0.01	0.007	0.008	0.007	0.003	0	0.001	0.003	-0.001	0.002	0.001	0	0.006	0.001
							689	0.001	0	0.008	0.007	0.005	0.01	0.007	0.008	0.007	0.003	0	0.001	0.003	-0.001	0.002	0.001	0	0.006	0.001
							690	0.001	0	0.008	0.007	0.006	0.011	0.008	0.008	0.008	0.003	0.001	0.002	0.004	0	0.002	0.001	0.001	0.006	0.002
							691	0	-0.001	0.007	0.006	0.005	0.01	0.006	0.007	0.007	0.002	0	0.001	0.003	-0.002	0.001	0	-0.001	0.005	0.001
							692	0	0	0.007	0.006	0.005	0.01	0.007	0.008	0.007	0.003	0	0.001	0.003	-0.001	0.001	0.001	0	0.006	0.001
							693	0	-0.001	0.007	0.006	0.005	0.009	0.006	0.007	0.006	0.002	-0.001	0	0.002	-0.002	0.001	0	-0.001	0.005	0
							694	0.001	0	0.008	0.007	0.006	0.01	0.007	0.008	0.007	0.003	0	0.001	0.004	-0.001	0.002	0.001	0	0.006	0.001
							695	0	-0.001	0.007	0.006	0.005	0.01	0.007	0.007	0.007	0.002	0	0.001	0.003	-0.001	0.001	0	-0.001	0.005	0.001
							696	-0.001	-0.002	0.006	0.005	0.004	0.008	0.005	0.006	0.005	0.001	-0.001	0	0.002	-0.002	0	-0.001	-0.002	0.004	-0.001
							697	-0.001	-0.001	0.007	0.006	0.004	0.009	0.006	0.006	0.006	0.002	-0.001	0	0.002	-0.002	0	0	-0.001	0.005	0
							698	0	-0.001	0.007	0.006	0.004	0.009	0.006	0.007	0.006	0.002	-0.001	0	0.003	-0.002	0.001	0	0	0.005	0
							699	0.001	0	0.008	0.007	0.006	0.011	0.008	0.009	0.008	0.004	0.001	0.002	0.004	0	0.002	0.002	0.001	0.007	0.002
							700	0	-0.001	0.007	0.006	0.004	0.01	0.006	0.007	0.006	0.002	0	0.001	0.003	-0.002	0.001	0	-0.001	0.005	0.001
							701	0	-0.001	0.007	0.006	0.005	0.01	0.007	0.007	0.007	0.002	0	0.001	0.003	-0.002	0.001	0.001	-0.001	0.005	0.001
							702	0	-0.001	0.007	0.006	0.005	0.01	0.007	0.007	0.007	0.002	0	0.001	0.003	-0.001	0.001	0.001	0	0.005	0.001
							703	0	-0.001	0.007	0.006	0.005	0.009	0.006	0.007	0.007	0.002	0	0	0.003	-0.002	0.001	0	-0.001	0.005	0
							704	0.001	0	0.008	0.007	0.005	0.011	0.007	0.008	0.007	0.003	0.001	0.001	0.003	-0.001	0.002	0.001	0	0.006	0.001
							705	-0.001	-0.002	0.006	0.005	0.004	0.009	0.006	0.006	0.005	0.001	-0.001	0	0.002	-0.002	0	-0.001	-0.001	0.004	-0.001
							706	-0.001	-0.002	0.006	0.005	0.004	0.008	0.005	0.006	0.005	0.001	-0.001	-0.001	0.001	-0.003	0	0	-0.001	0.004	-0.001
							707	-0.001	-0.002	0.006	0.005	0.004	0.009	0.006	0.006	0.006	0.001	-0.001	0	0.002	-0.002	0	-0.001	-0.001	0.004	-0.001
							708	-0.001	-0.002	0.006	0.005	0.003	0.008	0.005	0.006	0.005	0.001	-0.002	-0.001	0.001	-0.003	-0.001	-0.001	-0.002	0.004	-0.001
							709	0	-0.001	0.006	0.006	0.005	0.009	0.006	0.007	0.006	0.002	0	0.001	0.003	-0.001	0.001	0	-0.001	0.005	0
							710	0	-0.002	0.006	0.005	0.004	0.009	0.005	0.006	0.006	0.001	-0.001	0	0.002	-0.002	0	0	-0.001	0.004	0
							711	0.001	0	0.008	0.007	0.005	0.011	0.007	0.008	0.008	0.003	0.001	0.002	0.003	-0.001	0.002	0.002	0.001	0.006	0.001
							712	-0.001	-0.002	0.006	0.005	0.004	0.008	0.005	0.006	0.005	0.001	-0.002	0	0.002	-0.003	0	0	-0.002	0.005	-0.001
							713	0	-0.001	0.007	0.006	0.005	0.009	0.006	0.007	0.006	0.002	0	0	0.002	-0.002	0.001	0	-0.001	0.005	0
							714	-0.001	-0.002	0.006	0.005	0.003	0.008	0.005	0.006	0.005	0.001	-0.002	-0.001	0.001	-0.003	0	-0.001	-0.002	0.004	-0.001
							715	0	-0.002	0.006	0.005	0.004	0.009	0.005	0.006	0.006	0.001	-0.001	0	0.002	-0.002	0	-0.001	-0.001	0.004	0
							716	0	-0.001	0.007	0.006	0.005	0.01	0.007	0.007	0.007	0.002	0	0	0.003	-0.001	0.001	0	0	0.005	0.001
							717	0	-0.001	0.006	0.006	0.004	0.009	0.006	0.006	0.005	0.002	-0.001	0	0.002	-0.002	0	0	-0.001	0.004	0
							718	-0.001	-0.002	0.006	0.005	0.003	0.008	0.005	0.006	0.005	0.001	-0.002	-0.001	0.002	-0.003	0	-0.001	-0.002	0.004	-0.001
							719	0	-0.001	0.007	0.006	0.005	0.009	0.006	0.007	0.006	0.002	-0.001	0	0.003	-0.002	0.001	0	0	0.005	0
							720	-0.001	-0.002	0.005	0.004	0.003	0.008	0.004	0.005	0.005	0	-0.002	-0.001	0.001	-0.003	-0.001	-0.001	-0.002	0.003	-0.001
							721	0	-0.001	0.007	0.006	0.004	0.009	0.006	0.006	0.006	0.002	-0.001	0	0.003	-0.002	0.001	0	-0.001	0.005	0
							722	0.001	0	0.007	0.006	0.005	0.01	0.006	0.007	0.007	0.002	0	0.001	0.003	-0.001	0.002	0.001	0	0.005	0.001
							723	-0.001	-0.003	0.005	0.005	0.003	0.008	0.004	0.005	0.004	0	-0.002	-0.001	0.001	-0.003	-0.001	-0.002	-0.002	0.003	-0.001
							724	-0.001	-0.002	0.005	0.005	0.003	0.008	0.004	0.005	0.005	0	-0.002	-0.001	0.001	-0.003	-0.001	-0.002	-0.002	0.003	-0.001
							725	-0.001	-0.002	0.005	0.005	0.003	0.008	0.004	0.006	0.005	0.001	-0.002	-0.001	0.001	-0.003	0	-0.001	-0.002	0.004	-0.001
							726	-0.001	-0.002	0.005	0.004	0.003	0.008	0.004	0.005	0.005	0	-0.002	-0.001	0.001	-0.003	-0.001	-0.001	-0.002	0.003	-0.001
							727	-0.001	-0.002	0.006	0.005	0.003	0.008	0.005	0.006	0.005	0.001	-0.001	-0.001	0.002	-0.003	0	-0.001	-0.001	0.004	-0.001
							728	-0.001	-0.002	0.006	0.005	0.003	0.008	0.005	0.006	0.005	0.001	-0.002	0	0.001	-0.002	0	-0.001	-0.002	0.004	-0.001
							729	-0.001	-0.002	0.006	0.005	0.003	0.009	0.005	0.006	0.005	0.001	-0.001	0	0.002	-0.002	0	0	-0.001	0.004	-0.001
							730	-0.001	-0.003	0.005	0.004	0.003	0.008	0.004	0.005	0.005	0	-0.002	-0.001	0.001	-0.003	-0.001	-0.001	-0.002	0.003	-0.001
							731	-0.001	-0.002	0.005	0.005	0.004	0.008	0.005	0.006	0.005	0.001	-0.002	-0.001	0.001	-0.002	0	-0.001	-0.002	0.004	-0.001
							732	-0.001	-0.003	0.005	0.004	0.003	0.008	0.004	0.006	0.004	0.001	-0.002	-0.001	0.001	-0.003	0	-0.001	-0.002	0.003	-0.001
							733	-0.002	-0.003	0.005	0.004	0.003	0.008	0.004	0.005	0.004	0	-0.002	-0.001	0.001	-0.003	-0.001	-0.001	-0.002	0.003	-0.002
							734	0	-0.002	0.006	0.006	0.004	0.009	0.005	0.006	0.006	0.001	-0.001	0	0.002	-0.002	0	0	-0.001	0.005	-0.001
							735	-0.001	-0.002	0.005	0.005	0.003	0.008	0.004	0.005	0.005	0.001	-0.002	0	0.001	-0.003	0	-0.001	-0.002	0.004	-0.001
							736	-0.001	-0.002	0.006	0.005	0.003	0.008	0.005	0.006	0.005	0.001	-0.001	-0.001	0.002	-0.003	0	-0.001	-0.001	0.003	-0.001
							737	-0.001	-0.002	0.005	0.005	0.003	0.008	0.005	0.006	0.005	0.001	-0.002	0	0.001	-0.003	-0.001	-0.001	-0.002	0.003	-0.001
							738	-0.003	-0.004	0.004	0.003	0.001	0.006	0.003	0.004	0.003	-0.001	-0.003	-0.002	0	-0.005	-0.002	-0.003	-0.003	0.002	-0.002
							739	0	-0.002	0.006	0.005	0.004	0.008	0.005	0.006	0.005	0.001	-0.001	0	0.002	-0.002	0	-0.001	-0.001	0.004	-0.001
							740	-0.001	-0.002	0.006	0.005	0.003	0.008	0.004	0.006	0.005	0	-0.001	0	0.001	-0.003	0	-0.001	-0.001	0.004	-0.001
							741	-0.001	-0.003	0.005	0.004	0.003	0.007	0.004	0.005	0.005	0	-0.002	-0.001	0	-0.003	-0.001	-0.001	-0.002	0.003	-0.002
							742	-0.001	-0.003	0.005	0.004	0.003	0.007	0.003	0.005	0.004	0	-0.002	-0.001	0	-0.004	-0.001	-0.002	-0.003	0.003	-0.002
							743	-0.001	-0.002	0.006	0.005	0.004	0.008	0.005	0.006	0.005	0.001	-0.001	-0.001	0.002	-0.003	0	-0.001	-0.001	0.004	0
							744	0	-0.002	0.006	0.005	0.003	0.008	0.005	0.006	0.005	0.001	-0.001	-0.001	0.002	-0.002	0	-0.001	-0.001	0.004	-0.001
							745	-0.001	-0.003	0.005	0.004	0.003	0.007	0.003	0.005	0.004	0	-0.002	-0.002	0.001	-0.003	-0.001	-0.002	-0.003	0.003	-0.002
							746	-0.002	-0.003	0.005	0.004	0.002	0.007	0.004	0.005	0.004	0	-0.003	-0.001	0	-0.004	-0.001	-0.002	-0.003	0.003	-0.002
							747	0	-0.002	0.006	0.005	0.004	0.008	0.005	0.006	0.006	0.001	-0.001	0	0.002	-0.002	-0.001	0	-0.001	0.004	-0.001
							748	-0.002	-0.003	0.004	0.004	0.002	0.007	0.004	0.005	0.004	0	-0.003	-0.002	0	-0.004	-0.001	-0.002	-0.002	0.003	-0.002
							749	-0.002	-0.004	0.004	0.003	0.002	0.006	0.003	0.004	0.003	-0.001	-0.003	-0.002	0	-0.004	-0.002	-0.003	-0.003	0.002	-0.003
							750	0	-0.002	0.006	0.005	0.004	0.008	0.005	0.006	0.005	0.001	-0.001	0	0.002	-0.002	0	0	-0.001	0.004	-0.001
							751	-0.001	-0.003	0.005	0.004	0.002	0.007	0.004	0.005	0.004	0	-0.002	-0.001	0	-0.003	-0.001	-0.002	-0.003	0.003	-0.001
							752	0	-0.002	0.006	0.005	0.003	0.009	0.005	0.006	0.005	0.001	-0.002	0	0.002	-0.003	0	-0.001	-0.001	0.004	-0.001
							753	-0.001	-0.003	0.005	0.004	0.003	0.008	0.004	0.005	0.004	0.001	-0.002	-0.001	0.001	-0.003	-0.001	-0.001	-0.002	0.003	-0.001
							754	-0.001	-0.003	0.005	0.004	0.002	0.007	0.003	0.005	0.004	0	-0.002	-0.001	0.001	-0.003	-0.001	-0.001	-0.002	0.003	-0.002
							755	-0.001	-0.002	0.005	0.004	0.003	0.008	0.004	0.005	0.004	0	-0.002	-0.002	0.001	-0.003	-0.001	-0.002	-0.002	0.003	-0.002
							756	0	-0.001	0.006	0.005	0.004	0.009	0.005	0.006	0.005	0.001	-0.001	0	0.002	-0.002	0	-0.001	-0.001	0.004	0
							757	0	-0.002	0.005	0.005	0.003	0.008	0.004	0.005	0.005	0.001	-0.002	0	0.001	-0.003	0	-0.001	-0.002	0.004	-0.001
							758	0	-0.002	0.005	0.005	0.004	0.008	0.005	0.006	0.005	0.001	-0.002	-0.001	0.001	-0.003	0	-0.001	-0.002	0.004	-0.001
							759	-0.002	-0.003	0.004	0.003	0.002	0.006	0.003	0.004	0.003	0	-0.003	-0.002	0	-0.004	-0.001	-0.003	-0.003	0.002	-0.002
							760	0	-0.002	0.006	0.005	0.004	0.008	0.005	0.006	0.005	0.001	-0.001	0	0.002	-0.003	0	-0.001	-0.002	0.004	-0.001
							761	0	-0.002	0.005	0.005	0.003	0.008	0.004	0.005	0.005	0.001	-0.001	0	0.001	-0.003	0	-0.001	-0.002	0.004	-0.001
							762	-0.002	-0.003	0.004	0.004	0.002	0.007	0.003	0.004	0.003	-0.001	-0.003	-0.002	0	-0.004	-0.002	-0.002	-0.003	0.002	-0.002
							763	-0.001	-0.003	0.005	0.004	0.003	0.007	0.004	0.005	0.004	0	-0.002	-0.001	0.001	-0.003	-0.001	-0.001	-0.002	0.003	-0.002
							764	0.001	0	0.007	0.006	0.004	0.01	0.006	0.007	0.006	0.002	0	0.001	0.003	-0.001	0.002	0	0	0.005	0.001
							765	0.001	0	0.007	0.006	0.004	0.009	0.006	0.007	0.006	0.002	0	0.001	0.003	-0.001	0.001	0	0	0.005	0
							766	0	-0.002	0.005	0.005	0.003	0.007	0.005	0.005	0.005	0	-0.002	-0.001	0.001	-0.003	-0.001	-0.001	-0.002	0.003	-0.001
							767	-0.001	-0.003	0.004	0.004	0.002	0.007	0.004	0.005	0.004	0	-0.003	-0.002	0	-0.003	-0.001	-0.002	-0.003	0.002	-0.002
							768	-0.001	-0.003	0.005	0.004	0.002	0.007	0.004	0.005	0.004	0	-0.002	-0.002	0.001	-0.003	-0.001	-0.002	-0.002	0.003	-0.002
							769	-0.002	-0.004	0.004	0.003	0.001	0.006	0.002	0.003	0.003	-0.001	-0.004	-0.003	-0.001	-0.004	-0.002	-0.003	-0.003	0.002	-0.003
							770	0	-0.002	0.005	0.005	0.003	0.008	0.004	0.005	0.004	0.001	-0.002	0	0.001	-0.003	0	-0.001	-0.002	0.004	-0.001
							771	-0.001	-0.002	0.005	0.004	0.002	0.007	0.003	0.004	0.003	0	-0.002	-0.001	0	-0.003	-0.001	-0.002	-0.003	0.003	-0.002
							772	-0.001	-0.003	0.005	0.004	0.003	0.007	0.004	0.005	0.004	0	-0.002	-0.001	0.001	-0.004	-0.001	-0.002	-0.003	0.003	-0.002
							773	0	-0.002	0.005	0.005	0.003	0.008	0.004	0.005	0.005	0.001	-0.002	-0.001	0.001	-0.003	0	-0.001	-0.002	0.004	-0.001
							774	-0.001	-0.003	0.005	0.004	0.002	0.007	0.004	0.005	0.004	0	-0.002	-0.001	0.001	-0.003	-0.001	-0.001	-0.002	0.003	-0.002
							775	-0.001	-0.003	0.004	0.003	0.001	0.006	0.002	0.004	0.003	-0.001	-0.003	-0.002	-0.001	-0.004	-0.002	-0.002	-0.003	0.002	-0.003
							776	0	-0.002	0.005	0.004	0.003	0.007	0.004	0.005	0.004	0	-0.002	-0.001	0.001	-0.003	-0.001	-0.001	-0.002	0.003	-0.002
							777	-0.001	-0.003	0.004	0.004	0.002	0.006	0.003	0.004	0.003	-0.001	-0.003	-0.002	0	-0.004	-0.002	-0.002	-0.002	0.002	-0.003
							778	-0.001	-0.003	0.004	0.004	0.002	0.006	0.003	0.003	0.003	-0.001	-0.003	-0.002	0	-0.004	-0.002	-0.002	-0.003	0.002	-0.003
							779	-0.002	-0.004	0.004	0.003	0.001	0.006	0.002	0.003	0.002	-0.001	-0.004	-0.003	-0.001	-0.004	-0.002	-0.003	-0.003	0.001	-0.003
							780	-0.001	-0.003	0.005	0.004	0.002	0.006	0.003	0.004	0.004	-0.001	-0.002	-0.001	0	-0.004	-0.002	-0.002	-0.003	0.003	-0.002
							781	-0.002	-0.004	0.004	0.003	0.001	0.005	0.002	0.004	0.003	-0.001	-0.003	-0.002	-0.001	-0.004	-0.002	-0.003	-0.003	0.002	-0.003
							782	-0.002	-0.003	0.004	0.004	0.002	0.007	0.003	0.004	0.003	0	-0.003	-0.001	0	-0.004	-0.001	-0.002	-0.003	0.002	-0.003
							783	-0.001	-0.003	0.004	0.003	0.002	0.006	0.003	0.004	0.003	-0.001	-0.003	-0.002	0	-0.003	-0.001	-0.002	-0.002	0.003	-0.002
							784	0	-0.002	0.005	0.005	0.003	0.008	0.004	0.005	0.004	0	-0.002	-0.001	0.001	-0.003	-0.001	-0.001	-0.002	0.003	-0.001
							785	-0.002	-0.003	0.004	0.003	0.002	0.006	0.003	0.004	0.003	-0.001	-0.003	-0.002	-0.001	-0.004	-0.002	-0.002	-0.003	0.002	-0.003
							786	-0.001	-0.002	0.004	0.004	0.002	0.007	0.003	0.004	0.004	0	-0.003	-0.001	0	-0.003	-0.002	-0.002	-0.003	0.002	-0.002
							787	-0.001	-0.003	0.004	0.003	0.002	0.006	0.003	0.004	0.003	0	-0.003	-0.002	0	-0.004	-0.001	-0.002	-0.003	0.003	-0.002
							788	-0.001	-0.003	0.004	0.004	0.002	0.006	0.003	0.004	0.003	-0.001	-0.003	-0.002	0	-0.004	-0.002	-0.002	-0.003	0.002	-0.002
							789	-0.001	-0.003	0.004	0.003	0.002	0.005	0.003	0.003	0.003	-0.001	-0.003	-0.002	-0.001	-0.004	-0.002	-0.003	-0.004	0.002	-0.003
							790	-0.002	-0.003	0.004	0.003	0.001	0.006	0.003	0.003	0.003	-0.001	-0.003	-0.002	0	-0.004	-0.002	-0.002	-0.003	0.003	-0.002
							791	-0.001	-0.002	0.004	0.004	0.002	0.006	0.003	0.004	0.004	0	-0.003	-0.001	0	-0.003	-0.001	-0.001	-0.002	0.003	-0.002
							792	-0.002	-0.003	0.003	0.003	0.002	0.005	0.002	0.003	0.003	-0.001	-0.003	-0.002	-0.001	-0.004	-0.002	-0.003	-0.003	0.002	-0.003
							793	-0.001	-0.003	0.004	0.003	0.002	0.006	0.003	0.004	0.004	-0.001	-0.003	-0.002	0	-0.004	-0.001	-0.002	-0.003	0.003	-0.002
							794	-0.001	-0.002	0.004	0.003	0.002	0.005	0.003	0.003	0.003	-0.001	-0.003	-0.002	0	-0.004	-0.002	-0.002	-0.003	0.002	-0.002
							795	-0.002	-0.003	0.003	0.003	0.001	0.005	0.003	0.003	0.003	-0.001	-0.004	-0.002	-0.001	-0.004	-0.002	-0.003	-0.003	0.002	-0.002
							796	0	-0.002	0.005	0.004	0.002	0.007	0.003	0.004	0.004	0	-0.002	-0.001	0	-0.003	-0.001	-0.002	-0.002	0.003	-0.001
							797	-0.001	-0.003	0.004	0.003	0.002	0.006	0.002	0.003	0.002	-0.001	-0.003	-0.002	0	-0.004	-0.001	-0.003	-0.003	0.002	-0.002
							798	0	-0.001	0.005	0.004	0.003	0.007	0.004	0.004	0.004	0.001	-0.002	-0.001	0.001	-0.003	-0.001	-0.001	-0.002	0.004	-0.001
							799	0	-0.001	0.005	0.005	0.003	0.007	0.004	0.004	0.004	0	-0.002	-0.001	0	-0.003	0	-0.001	-0.002	0.003	-0.001
							800	0	-0.002	0.005	0.004	0.002	0.006	0.003	0.004	0.003	0	-0.002	-0.002	0	-0.003	-0.001	-0.002	-0.002	0.003	-0.002
							801	0	-0.001	0.005	0.005	0.003	0.008	0.004	0.005	0.004	0	-0.002	-0.001	0.001	-0.003	0	-0.001	-0.002	0.004	-0.001
							802	-0.001	-0.003	0.003	0.003	0.001	0.005	0.002	0.003	0.003	-0.001	-0.004	-0.003	-0.001	-0.005	-0.002	-0.003	-0.003	0.001	-0.003
							803	-0.001	-0.002	0.004	0.003	0.002	0.006	0.002	0.003	0.003	-0.001	-0.003	-0.002	-0.001	-0.004	-0.002	-0.002	-0.003	0.002	-0.003
							804	-0.001	-0.001	0.004	0.004	0.002	0.007	0.003	0.004	0.004	-0.001	-0.003	-0.001	0	-0.003	-0.001	-0.002	-0.002	0.003	-0.002
							805	0	-0.001	0.005	0.004	0.002	0.007	0.003	0.004	0.004	0	-0.003	-0.001	0	-0.003	-0.001	-0.001	-0.002	0.003	-0.002
							806	-0.001	-0.002	0.004	0.004	0.002	0.006	0.003	0.003	0.003	-0.001	-0.003	-0.002	0	-0.004	-0.001	-0.002	-0.003	0.002	-0.002
							807	0	-0.001	0.005	0.004	0.002	0.007	0.003	0.005	0.004	0	-0.002	-0.001	0.001	-0.003	-0.001	-0.001	-0.002	0.003	-0.001
							808	-0.001	-0.002	0.004	0.003	0.002	0.006	0.002	0.003	0.003	-0.001	-0.003	-0.002	0	-0.004	-0.001	-0.002	-0.002	0.002	-0.002
							809	-0.001	-0.002	0.004	0.004	0.002	0.006	0.003	0.003	0.003	0	-0.003	-0.001	0	-0.004	-0.001	-0.002	-0.002	0.002	-0.002
							810	-0.001	-0.002	0.004	0.003	0.001	0.006	0.003	0.003	0.002	-0.001	-0.003	-0.002	-0.001	-0.004	-0.002	-0.002	-0.003	0.002	-0.003
							811	-0.001	-0.002	0.004	0.003	0.001	0.006	0.002	0.003	0.002	0	-0.003	-0.002	-0.001	-0.004	-0.003	-0.002	-0.003	0.002	-0.003
							812	-0.001	-0.002	0.003	0.003	0.002	0.006	0.003	0.003	0.003	-0.001	-0.003	-0.002	-0.001	-0.004	-0.002	-0.002	-0.003	0.002	-0.003
							813	0.001	0	0.006	0.005	0.004	0.008	0.005	0.005	0.005	0.001	-0.001	0.001	0.002	-0.001	0.001	0	0	0.005	0
							814	0	-0.001	0.004	0.004	0.002	0.006	0.003	0.004	0.003	0	-0.002	-0.002	0	-0.004	-0.001	-0.002	-0.002	0.003	-0.002
							815	0	-0.001	0.004	0.004	0.002	0.006	0.003	0.004	0.004	0	-0.003	-0.001	0	-0.003	-0.001	-0.001	-0.002	0.003	-0.001
							816	0	-0.001	0.004	0.004	0.002	0.007	0.003	0.004	0.004	0	-0.002	-0.001	0	-0.003	-0.001	-0.002	-0.002	0.003	-0.002
							817	-0.002	-0.002	0.003	0.003	0.001	0.005	0.002	0.003	0.002	-0.001	-0.004	-0.002	-0.001	-0.004	-0.002	-0.003	-0.004	0.002	-0.003
							818	-0.001	-0.002	0.003	0.003	0.001	0.005	0.002	0.003	0.002	-0.001	-0.004	-0.002	-0.001	-0.004	-0.002	-0.002	-0.003	0.002	-0.003
							819	-0.001	-0.002	0.003	0.003	0.001	0.006	0.002	0.003	0.003	-0.001	-0.003	-0.002	0	-0.004	-0.002	-0.002	-0.003	0.002	-0.002
							820	-0.001	-0.001	0.004	0.004	0.002	0.006	0.003	0.003	0.003	0	-0.003	-0.001	0	-0.004	-0.001	-0.002	-0.003	0.003	-0.002
							821	0	-0.001	0.004	0.004	0.002	0.007	0.003	0.004	0.003	0	-0.003	-0.001	0	-0.003	-0.001	-0.001	-0.002	0.003	-0.002
							822	0	-0.001	0.005	0.005	0.002	0.006	0.003	0.004	0.003	0	-0.002	0	0.001	-0.003	-0.001	-0.001	-0.002	0.003	-0.001
							823	0.001	0	0.006	0.006	0.003	0.008	0.004	0.005	0.004	0.002	-0.001	0.001	0.002	-0.002	0.001	0	-0.001	0.005	0
							824	0.001	0	0.005	0.005	0.003	0.008	0.004	0.005	0.004	0.001	-0.001	0	0.001	-0.002	0	-0.001	-0.001	0.004	-0.001
							825	0.001	0	0.006	0.005	0.003	0.007	0.004	0.005	0.005	0.001	-0.001	0	0.001	-0.002	0	-0.001	-0.001	0.004	-0.001
							826	0	0	0.005	0.004	0.003	0.007	0.004	0.004	0.005	0.001	-0.002	0	0.001	-0.002	0	-0.001	-0.001	0.003	-0.001
							827	-0.001	-0.001	0.004	0.004	0.002	0.006	0.003	0.004	0.004	0	-0.002	-0.001	0.001	-0.003	-0.001	-0.002	-0.002	0.003	-0.001
							828	0	-0.001	0.005	0.005	0.003	0.007	0.004	0.005	0.004	0.001	-0.001	0	0.001	-0.002	0	-0.001	-0.001	0.004	-0.001
							829	0	-0.002	0.004	0.004	0.002	0.007	0.003	0.004	0.003	0	-0.002	-0.001	0	-0.003	-0.001	-0.002	-0.002	0.003	-0.002
							830	0	-0.001	0.005	0.004	0.003	0.007	0.004	0.004	0.004	0	-0.002	0	0.001	-0.002	0	-0.001	-0.002	0.003	-0.001
							831	-0.001	-0.002	0.004	0.003	0.002	0.006	0.003	0.003	0.003	0	-0.003	-0.001	0	-0.003	-0.001	-0.002	-0.003	0.002	-0.002
							832	-0.001	-0.002	0.004	0.003	0.001	0.005	0.002	0.003	0.003	-0.001	-0.003	-0.002	0	-0.004	-0.001	-0.002	-0.002	0.002	-0.002
							833	-0.001	-0.003	0.003	0.003	0.001	0.005	0.002	0.003	0.002	-0.001	-0.003	-0.002	-0.001	-0.004	-0.002	-0.003	-0.003	0.002	-0.003
							834	0	-0.001	0.005	0.004	0.002	0.007	0.003	0.004	0.003	0.001	-0.002	-0.001	0.001	-0.003	0	-0.001	-0.002	0.004	-0.001
							835	0	-0.001	0.005	0.005	0.003	0.007	0.004	0.004	0.004	0.001	-0.001	0	0.001	-0.002	0	-0.001	-0.001	0.004	-0.001
							836	0.001	-0.001	0.005	0.005	0.003	0.007	0.004	0.005	0.005	0.001	-0.001	0	0.001	-0.002	0	-0.001	-0.001	0.004	0
							837	-0.002	-0.003	0.003	0.002	0.001	0.005	0.002	0.003	0.002	-0.001	-0.004	-0.002	-0.001	-0.005	-0.002	-0.003	-0.003	0.001	-0.002
							838	0	-0.002	0.005	0.004	0.002	0.006	0.003	0.004	0.004	0	-0.002	-0.001	0.001	-0.003	0	-0.001	-0.001	0.003	-0.001
							839	0	-0.002	0.003	0.003	0.001	0.005	0.002	0.003	0.002	0	-0.003	-0.002	0	-0.004	-0.001	-0.002	-0.002	0.002	-0.002
							840	-0.001	-0.003	0.004	0.003	0.001	0.005	0.002	0.003	0.002	-0.001	-0.003	-0.001	-0.001	-0.004	-0.001	-0.003	-0.003	0.002	-0.002
							841	-0.001	-0.003	0.004	0.004	0.001	0.005	0.002	0.003	0.003	0	-0.003	-0.002	0	-0.004	-0.001	-0.002	-0.003	0.003	-0.001
							842	-0.002	-0.003	0.003	0.002	0.001	0.005	0.002	0.002	0.003	-0.002	-0.004	-0.003	-0.001	-0.004	-0.002	-0.002	-0.003	0.001	-0.002
							843	-0.002	-0.004	0.002	0.002	0	0.005	0.001	0.002	0.002	-0.001	-0.004	-0.002	-0.001	-0.004	-0.002	-0.003	-0.004	0.001	-0.003
							844	-0.001	-0.002	0.003	0.004	0.002	0.005	0.002	0.003	0.003	0	-0.003	-0.001	0	-0.004	-0.001	-0.002	-0.003	0.002	-0.001
							845	-0.001	-0.003	0.003	0.003	0.002	0.005	0.002	0.002	0.002	0	-0.003	-0.002	0	-0.004	-0.002	-0.003	-0.002	0.002	-0.002
							846	-0.002	-0.004	0.003	0.003	0.001	0.005	0.001	0.002	0.002	-0.001	-0.004	-0.002	-0.001	-0.004	-0.002	-0.003	-0.003	0.002	-0.003
							847	-0.002	-0.004	0.002	0.002	0	0.004	0.001	0.001	0.002	-0.002	-0.004	-0.003	-0.001	-0.005	-0.003	-0.004	-0.004	0.001	-0.003
							848	-0.001	-0.003	0.004	0.003	0.001	0.006	0.002	0.003	0.003	-0.001	-0.003	-0.002	0	-0.003	-0.002	-0.001	-0.002	0.003	-0.001
							849	-0.002	-0.004	0.002	0.002	0	0.004	0.002	0.002	0.002	-0.002	-0.004	-0.002	-0.001	-0.004	-0.003	-0.003	-0.003	0.002	-0.003
							850	-0.002	-0.003	0.003	0.003	0.001	0.005	0.001	0.002	0.002	-0.001	-0.004	-0.002	-0.001	-0.004	-0.002	-0.003	-0.003	0.001	-0.002
							851	-0.001	-0.004	0.003	0.003	0.001	0.005	0.002	0.002	0.002	-0.001	-0.003	-0.002	-0.001	-0.004	-0.002	-0.002	-0.003	0.002	-0.002
							852	0	-0.003	0.004	0.004	0.001	0.005	0.002	0.003	0.003	0	-0.002	-0.001	0	-0.002	0	-0.002	-0.002	0.003	-0.001
							853	0	-0.002	0.004	0.004	0.002	0.006	0.003	0.003	0.003	0	-0.002	-0.001	0	-0.003	-0.001	-0.001	-0.002	0.003	-0.001
							854	-0.001	-0.003	0.003	0.003	0.001	0.004	0.002	0.003	0.002	-0.001	-0.003	-0.002	0	-0.003	-0.002	-0.003	-0.003	0.002	-0.001
							855	0	-0.003	0.003	0.003	0.002	0.005	0.002	0.002	0.002	-0.001	-0.003	-0.002	0	-0.004	-0.002	-0.002	-0.002	0.002	-0.001
							856	-0.001	-0.003	0.003	0.003	0.001	0.005	0.002	0.002	0.002	0	-0.004	-0.001	0	-0.003	-0.002	-0.002	-0.003	0.002	-0.002
							857	-0.002	-0.004	0.003	0.002	0	0.004	0.001	0.002	0.001	-0.002	-0.004	-0.002	-0.001	-0.004	-0.003	-0.003	-0.003	0.001	-0.003
							858	-0.001	-0.003	0.004	0.004	0.001	0.005	0.002	0.002	0.003	-0.001	-0.003	-0.001	-0.001	-0.003	-0.002	-0.002	-0.002	0.002	-0.002
							859	0	-0.002	0.004	0.004	0.001	0.006	0.003	0.003	0.003	0	-0.003	-0.001	0	-0.004	-0.001	-0.002	-0.002	0.002	-0.001
							860	0	-0.003	0.003	0.003	0.001	0.005	0.002	0.002	0.002	0	-0.003	-0.002	-0.001	-0.004	-0.002	-0.002	-0.003	0.002	-0.002
							861	-0.001	-0.003	0.002	0.003	0.001	0.004	0.002	0.001	0.002	-0.001	-0.004	-0.002	-0.001	-0.003	-0.002	-0.003	-0.003	0.002	-0.002
							862	-0.001	-0.003	0.003	0.003	0.001	0.005	0.002	0.002	0.002	-0.001	-0.003	-0.003	-0.001	-0.003	-0.002	-0.003	-0.003	0.002	-0.002
							863	-0.001	-0.004	0.002	0.002	0	0.004	0.001	0.001	0.001	-0.002	-0.004	-0.002	-0.001	-0.005	-0.003	-0.003	-0.004	0.001	-0.003
							864	0	-0.002	0.004	0.004	0.003	0.006	0.003	0.003	0.003	0.001	-0.002	-0.001	0	-0.002	-0.001	-0.001	-0.002	0.003	-0.001
							865	-0.002	-0.003	0.003	0.002	0.001	0.004	0.001	0.002	0.002	-0.001	-0.004	-0.002	-0.001	-0.005	-0.002	-0.003	-0.003	0.001	-0.003
							866	0.001	-0.001	0.005	0.004	0.003	0.006	0.004	0.004	0.004	0.001	-0.001	0	0.001	-0.002	0	0	-0.001	0.004	-0.001
							867	0	-0.003	0.004	0.004	0.001	0.005	0.002	0.002	0.003	0	-0.003	-0.001	0	-0.003	-0.001	-0.002	-0.002	0.003	-0.002
							868	0	-0.003	0.004	0.003	0.002	0.006	0.002	0.003	0.003	-0.001	-0.003	-0.001	0	-0.003	-0.002	-0.002	-0.002	0.003	-0.002
							869	0	-0.002	0.004	0.003	0.002	0.006	0.003	0.003	0.003	0	-0.003	-0.001	0	-0.003	-0.001	-0.002	-0.002	0.003	-0.001
							870	0.001	-0.001	0.005	0.005	0.003	0.006	0.004	0.004	0.004	0.001	-0.001	0	0.001	-0.002	0.001	-0.001	-0.001	0.004	-0.001
							871	-0.001	-0.004	0.003	0.003	0.001	0.005	0.001	0.002	0.002	-0.001	-0.003	-0.002	-0.001	-0.004	-0.002	-0.002	-0.003	0.002	-0.002
							872	-0.001	-0.004	0.002	0.002	0	0.005	0.001	0.002	0.002	-0.001	-0.004	-0.003	-0.002	-0.004	-0.002	-0.003	-0.004	0.001	-0.003
							873	-0.001	-0.003	0.003	0.003	0.001	0.005	0.002	0.002	0.002	-0.001	-0.003	-0.002	0	-0.004	-0.002	-0.002	-0.003	0.002	-0.003
							874	-0.001	-0.002	0.004	0.003	0.001	0.005	0.002	0.003	0.002	0	-0.003	-0.001	0	-0.004	-0.002	-0.002	-0.002	0.002	-0.002
							875	-0.001	-0.003	0.003	0.003	0.001	0.005	0.002	0.002	0.002	-0.001	-0.003	-0.002	-0.001	-0.004	-0.002	-0.002	-0.003	0.002	-0.003
							876	-0.001	-0.003	0.004	0.003	0.001	0.005	0.002	0.002	0.002	-0.001	-0.002	-0.002	0	-0.003	-0.001	-0.002	-0.003	0.002	-0.002
							877	-0.001	-0.003	0.003	0.003	0.001	0.004	0.002	0.002	0.002	-0.001	-0.003	-0.002	0	-0.003	-0.001	-0.002	-0.003	0.002	-0.003
							878	-0.002	-0.004	0.002	0.002	0	0.004	0.001	0.001	0.001	-0.002	-0.004	-0.002	-0.001	-0.004	-0.003	-0.003	-0.004	0.001	-0.003
							879	-0.001	-0.003	0.003	0.003	0.001	0.005	0.002	0.002	0.002	-0.001	-0.003	-0.002	-0.001	-0.003	-0.002	-0.002	-0.003	0.003	-0.002
							880	0	-0.003	0.004	0.004	0.001	0.005	0.002	0.002	0.002	-0.001	-0.003	-0.001	0	-0.003	-0.001	-0.002	-0.002	0.002	-0.002
							881	0.001	-0.001	0.005	0.005	0.002	0.007	0.003	0.003	0.003	0	-0.001	0	0.001	-0.002	0	-0.001	-0.001	0.004	-0.001
							882	0.001	-0.001	0.005	0.005	0.002	0.007	0.003	0.004	0.003	0.001	-0.001	0	0.001	-0.002	0	-0.001	-0.001	0.004	-0.001
							883	0.001	-0.001	0.005	0.004	0.002	0.006	0.003	0.003	0.003	0	-0.002	-0.001	0.001	-0.002	0	-0.001	-0.002	0.003	-0.001
							884	0.001	-0.001	0.005	0.004	0.003	0.006	0.004	0.004	0.004	0	-0.001	0	0.001	-0.002	0	-0.001	-0.002	0.003	-0.001
							885	0	-0.002	0.004	0.003	0.002	0.006	0.003	0.003	0.003	0	-0.002	-0.001	0	-0.003	-0.001	-0.002	-0.002	0.002	-0.001
							886	0	-0.002	0.004	0.003	0.001	0.005	0.002	0.003	0.003	-0.001	-0.002	-0.001	0	-0.003	-0.001	-0.002	-0.002	0.003	-0.001
							887	0	-0.003	0.004	0.003	0.001	0.005	0.002	0.002	0.003	-0.001	-0.003	-0.001	0	-0.003	-0.001	-0.003	-0.003	0.002	-0.002
							888	-0.001	-0.003	0.004	0.003	0.001	0.005	0.002	0.002	0.003	-0.001	-0.003	-0.001	0	-0.003	-0.001	-0.002	-0.003	0.002	-0.002
							889	-0.001	-0.003	0.004	0.002	0.001	0.005	0.002	0.002	0.002	-0.001	-0.002	-0.001	0	-0.003	-0.001	-0.002	-0.003	0.002	-0.002
							890	-0.002	-0.004	0.003	0.002	0	0.004	0.001	0.001	0.001	-0.003	-0.004	-0.002	-0.001	-0.004	-0.002	-0.004	-0.004	0.001	-0.003
							891	-0.001	-0.003	0.003	0.002	0.001	0.005	0.002	0.002	0.002	-0.002	-0.003	-0.002	-0.001	-0.004	-0.001	-0.003	-0.003	0.002	-0.002
							892	0	-0.002	0.004	0.003	0.002	0.005	0.002	0.003	0.003	-0.001	-0.002	0	0	-0.003	-0.001	-0.002	-0.002	0.003	-0.001
							893	0	-0.003	0.004	0.003	0.001	0.005	0.002	0.002	0.003	-0.001	-0.002	-0.001	0	-0.002	-0.001	-0.002	-0.003	0.003	-0.001
							894	-0.001	-0.003	0.004	0.002	0.001	0.005	0.002	0.002	0.002	-0.001	-0.003	-0.001	-0.001	-0.003	-0.001	-0.002	-0.003	0.002	-0.002
							895	0.001	-0.001	0.005	0.004	0.002	0.006	0.003	0.003	0.003	0	-0.001	0	0.001	-0.002	0	-0.001	-0.001	0.004	0
							896	0.001	-0.001	0.005	0.004	0.002	0.006	0.003	0.003	0.003	0	-0.002	0	0.001	-0.002	0	-0.001	-0.002	0.003	-0.001
							897	0	-0.002	0.004	0.003	0.002	0.005	0.003	0.003	0.003	-0.001	-0.002	-0.001	0	-0.002	-0.001	-0.002	-0.002	0.003	-0.001
							898	-0.001	-0.003	0.004	0.002	0.001	0.005	0.002	0.001	0.002	-0.001	-0.003	-0.002	-0.001	-0.003	-0.001	-0.003	-0.003	0.002	-0.002
							899	-0.001	-0.002	0.004	0.003	0.001	0.005	0.002	0.002	0.003	-0.001	-0.002	-0.001	0	-0.003	-0.001	-0.002	-0.003	0.003	-0.001
							900	0	-0.002	0.004	0.002	0.001	0.005	0.002	0.002	0.003	-0.001	-0.002	-0.001	-0.001	-0.003	-0.001	-0.002	-0.003	0.002	-0.001
							901	-0.001	-0.003	0.003	0.002	0	0.004	0.001	0.001	0.002	-0.002	-0.003	-0.002	-0.001	-0.003	-0.002	-0.003	-0.004	0.001	-0.002
							902	-0.001	-0.003	0.003	0.002	0	0.004	0.001	0.001	0.002	-0.002	-0.004	-0.002	-0.001	-0.004	-0.002	-0.004	-0.003	0.001	-0.002
							903	-0.001	-0.004	0.003	0.002	0.001	0.004	0.001	0.001	0.002	-0.002	-0.003	-0.002	-0.002	-0.004	-0.002	-0.003	-0.003	0.002	-0.002
							904	0	-0.002	0.005	0.004	0.002	0.006	0.003	0.003	0.003	0	-0.001	0	0.001	-0.002	0	-0.001	-0.001	0.004	0
							905	0.001	-0.002	0.005	0.004	0.002	0.006	0.003	0.003	0.003	0	-0.001	0	0.001	-0.002	0	-0.001	-0.002	0.004	-0.001
							906	0	-0.002	0.004	0.003	0.002	0.006	0.003	0.003	0.003	-0.001	-0.002	-0.001	0	-0.002	0	-0.002	-0.002	0.003	-0.001
							907	-0.001	-0.003	0.003	0.002	0.001	0.004	0.001	0.001	0.002	-0.002	-0.003	-0.002	-0.001	-0.003	-0.002	-0.003	-0.003	0.002	-0.002
							908	-0.001	-0.003	0.003	0.002	0.001	0.004	0.001	0.001	0.002	-0.002	-0.003	-0.002	-0.001	-0.004	-0.002	-0.003	-0.003	0.002	-0.002
							909	-0.001	-0.003	0.003	0.003	0.001	0.005	0.001	0.002	0.002	-0.002	-0.003	-0.002	-0.001	-0.003	-0.001	-0.003	-0.003	0.002	-0.002
							910	-0.001	-0.003	0.004	0.003	0.001	0.004	0.002	0.002	0.003	-0.001	-0.002	-0.001	0	-0.003	-0.001	-0.002	-0.002	0.002	-0.002
							911	-0.001	-0.003	0.003	0.002	0.001	0.003	0.001	0.001	0.002	-0.002	-0.003	-0.001	-0.001	-0.003	-0.002	-0.003	-0.003	0.002	-0.002
							912	0	-0.002	0.004	0.003	0.001	0.005	0.002	0.003	0.003	0	-0.002	-0.001	0	-0.002	0	-0.002	-0.002	0.003	-0.001
							913	-0.001	-0.003	0.003	0.002	0.001	0.004	0.001	0.001	0.003	-0.002	-0.003	-0.002	-0.001	-0.004	-0.001	-0.003	-0.003	0.002	-0.002
							914	-0.001	-0.003	0.004	0.002	0.001	0.004	0.002	0.001	0.002	-0.002	-0.003	-0.001	-0.001	-0.003	-0.001	-0.003	-0.003	0.002	-0.002
							915	0	-0.002	0.004	0.004	0.002	0.006	0.003	0.003	0.003	0	-0.002	0	0.001	-0.002	0	-0.002	-0.002	0.003	-0.001
							916	0.001	-0.001	0.005	0.005	0.002	0.006	0.003	0.004	0.003	0	-0.001	0.001	0.002	-0.001	0.001	-0.001	-0.001	0.005	0
							917	0	-0.002	0.004	0.004	0.002	0.006	0.003	0.003	0.003	0	-0.002	0	0.001	-0.002	0	-0.001	-0.002	0.003	-0.001
							918	0.001	-0.002	0.005	0.003	0.002	0.006	0.003	0.003	0.004	0	-0.001	0	0.001	-0.002	0	-0.001	-0.002	0.003	-0.001
							919	0	-0.002	0.004	0.003	0.002	0.005	0.003	0.003	0.003	-0.001	-0.002	0	0	-0.002	0	-0.002	-0.002	0.003	-0.001
							920	-0.001	-0.003	0.004	0.002	0.001	0.005	0.002	0.002	0.003	-0.002	-0.003	-0.001	0	-0.003	-0.001	-0.002	-0.003	0.002	-0.001
							921	0	-0.002	0.004	0.003	0.001	0.005	0.002	0.003	0.003	-0.001	-0.002	-0.001	0	-0.002	-0.001	-0.002	-0.002	0.003	-0.001
							922	-0.001	-0.003	0.003	0.002	0.001	0.004	0.001	0.001	0.002	-0.001	-0.003	-0.001	-0.001	-0.003	-0.001	-0.003	-0.003	0.002	-0.002
							923	-0.002	-0.004	0.003	0.001	0	0.004	0.001	0.001	0.002	-0.002	-0.003	-0.002	-0.001	-0.003	-0.002	-0.003	-0.003	0.002	-0.002
							924	-0.001	-0.004	0.003	0.001	0	0.004	0.001	0.001	0.002	-0.002	-0.003	-0.002	0	-0.003	-0.002	-0.003	-0.003	0.002	-0.002
							925	-0.001	-0.004	0.003	0.002	0.001	0.004	0.001	0.001	0.002	-0.001	-0.003	-0.001	-0.001	-0.003	-0.001	-0.003	-0.003	0.002	-0.002
							926	-0.001	-0.003	0.003	0.002	0.001	0.004	0.001	0.002	0.003	-0.001	-0.003	-0.001	0	-0.003	-0.001	-0.003	-0.003	0.002	-0.002
							927	-0.001	-0.002	0.004	0.003	0.001	0.005	0.002	0.002	0.003	-0.001	-0.002	-0.001	0	-0.002	-0.001	-0.002	-0.002	0.003	-0.001
							928	-0.002	-0.004	0.003	0.001	0.001	0.004	0.001	0.001	0.002	-0.002	-0.003	-0.002	-0.001	-0.004	-0.001	-0.003	-0.003	0.002	-0.002
							929	0	-0.003	0.003	0.002	0.001	0.005	0.001	0.003	0.003	-0.001	-0.002	-0.001	0	-0.003	-0.001	-0.002	-0.002	0.003	-0.001
							930	-0.001	-0.003	0.004	0.003	0.001	0.004	0.001	0.002	0.003	-0.001	-0.002	0	0	-0.003	-0.001	-0.002	-0.002	0.002	-0.001
							931	-0.002	-0.004	0.002	0.002	0	0.004	0.001	0.001	0.002	-0.002	-0.003	-0.001	-0.001	-0.003	-0.002	-0.003	-0.003	0.002	-0.002
							932	-0.001	-0.002	0.004	0.002	0.001	0.005	0.002	0.002	0.003	-0.001	-0.002	-0.001	0	-0.002	-0.001	-0.002	-0.002	0.003	-0.001
							933	-0.001	-0.003	0.004	0.003	0.002	0.004	0.002	0.002	0.004	0	-0.002	-0.001	0.001	-0.002	0	-0.002	-0.002	0.003	-0.001
							934	-0.001	-0.003	0.003	0.002	0.001	0.004	0.001	0.002	0.003	-0.001	-0.002	-0.001	0	-0.003	-0.001	-0.002	-0.002	0.003	-0.001
							935	-0.001	-0.003	0.003	0.002	0	0.004	0.001	0.002	0.002	-0.001	-0.002	-0.001	0	-0.003	-0.001	-0.003	-0.002	0.002	-0.001
							936	-0.001	-0.003	0.003	0.002	0.001	0.004	0.002	0.002	0.003	-0.001	-0.002	-0.001	0	-0.003	-0.001	-0.002	-0.002	0.003	-0.001
							937	0.001	-0.002	0.005	0.004	0.002	0.006	0.003	0.003	0.004	0.001	0	0.001	0.001	-0.001	0.001	-0.001	-0.001	0.004	0
							938	0.001	-0.001	0.006	0.004	0.003	0.007	0.004	0.004	0.005	0.002	0	0.002	0.002	-0.001	0.001	0.001	0	0.005	0.001
							939	0.001	-0.001	0.005	0.004	0.003	0.007	0.004	0.004	0.005	0.001	0	0.001	0.002	-0.001	0.001	0	0	0.005	0
							940	0	-0.002	0.004	0.003	0.002	0.005	0.003	0.003	0.004	0	-0.001	0	0.001	-0.002	0	-0.001	-0.001	0.004	0
							941	0	-0.002	0.004	0.003	0.002	0.005	0.003	0.003	0.004	0	-0.001	0.001	0.002	-0.001	0.001	-0.001	-0.001	0.004	0
							942	0	-0.002	0.004	0.004	0.002	0.006	0.003	0.003	0.004	0.001	0	0.001	0.002	-0.001	0	0	-0.001	0.004	0
							943	0	-0.002	0.004	0.003	0.002	0.006	0.003	0.003	0.004	0	-0.001	0.001	0.001	-0.002	0.001	-0.001	-0.001	0.004	0
							944	0	-0.002	0.005	0.004	0.002	0.006	0.003	0.004	0.004	0.001	0	0.001	0.002	-0.001	0.001	0	0	0.005	0.001
							945	0	-0.002	0.005	0.004	0.003	0.006	0.004	0.004	0.005	0.001	0	0.001	0.002	-0.001	0.001	-0.001	0	0.005	0.001
							946	0	-0.002	0.005	0.004	0.003	0.006	0.003	0.004	0.004	0.001	0	0.001	0.002	-0.001	0.001	0	0	0.005	0.001
							947	0	-0.002	0.004	0.004	0.002	0.006	0.003	0.003	0.004	0.001	0	0.001	0.002	-0.001	0.001	-0.001	0	0.005	0.001
							948	-0.001	-0.002	0.004	0.003	0.002	0.005	0.003	0.003	0.004	0	0	0	0.001	-0.002	0.001	-0.001	-0.001	0.004	0
							949	0.001	-0.001	0.006	0.004	0.003	0.007	0.004	0.004	0.005	0.002	0.001	0.002	0.003	0	0.002	0.001	0.001	0.005	0.002
							950	0	-0.001	0.006	0.005	0.003	0.007	0.004	0.005	0.006	0.002	0.001	0.002	0.003	0	0.002	0.001	0.001	0.006	0.002
							951	0	-0.001	0.005	0.004	0.003	0.007	0.004	0.005	0.005	0.002	0.001	0.002	0.003	0	0.002	0.001	0.001	0.006	0.002
							952	0	-0.002	0.005	0.004	0.003	0.006	0.004	0.004	0.005	0.002	0	0.002	0.003	-0.001	0.001	0	0	0.005	0.001
							953	0	-0.002	0.005	0.004	0.003	0.006	0.004	0.005	0.005	0.002	0.001	0.002	0.003	-0.001	0.001	0	0.001	0.005	0.001
							954	0	-0.001	0.005	0.005	0.003	0.007	0.004	0.005	0.006	0.003	0.002	0.003	0.004	0	0.002	0.001	0.001	0.006	0.002
							955	-0.001	-0.002	0.005	0.004	0.003	0.006	0.004	0.004	0.005	0.002	0.001	0.002	0.003	0	0.002	0.001	0	0.005	0.002
							956	0	-0.001	0.006	0.004	0.004	0.007	0.004	0.005	0.006	0.002	0.002	0.003	0.004	0	0.003	0.001	0.001	0.006	0.003
							957	-0.001	-0.002	0.004	0.003	0.003	0.006	0.003	0.004	0.006	0.002	0.001	0.002	0.003	-0.001	0.002	0	0.001	0.006	0.001
							958	-0.001	-0.001	0.006	0.004	0.003	0.007	0.004	0.005	0.006	0.003	0.002	0.003	0.004	0	0.003	0.001	0.002	0.007	0.003
							959	-0.001	-0.002	0.005	0.005	0.003	0.007	0.005	0.005	0.006	0.003	0.002	0.003	0.004	0.001	0.002	0.001	0.002	0.007	0.003
							960	-0.001	-0.001	0.005	0.004	0.004	0.007	0.004	0.006	0.007	0.003	0.002	0.003	0.004	0	0.003	0.002	0.002	0.006	0.003
							961	0	-0.001	0.005	0.005	0.004	0.007	0.005	0.005	0.007	0.004	0.003	0.004	0.005	0.001	0.003	0.002	0.003	0.007	0.004
							962	0	-0.001	0.006	0.005	0.004	0.007	0.005	0.006	0.007	0.004	0.003	0.004	0.005	0	0.004	0.001	0.002	0.007	0.004
							963	-0.001	-0.002	0.005	0.004	0.004	0.007	0.005	0.005	0.007	0.003	0.002	0.004	0.005	0	0.003	0.002	0.003	0.007	0.003
							964	0	-0.001	0.006	0.005	0.005	0.008	0.005	0.006	0.007	0.003	0.003	0.005	0.005	0.002	0.004	0.002	0.003	0.008	0.004
							965	0	-0.001	0.006	0.005	0.004	0.007	0.005	0.006	0.007	0.004	0.003	0.004	0.005	0.001	0.003	0.001	0.002	0.008	0.003
							966	0	-0.001	0.006	0.006	0.004	0.008	0.006	0.007	0.008	0.005	0.003	0.005	0.005	0.002	0.004	0.003	0.003	0.008	0.005
							967	0.001	0	0.007	0.006	0.005	0.008	0.006	0.007	0.008	0.004	0.004	0.005	0.006	0.003	0.004	0.003	0.004	0.009	0.005
							968	0	-0.001	0.006	0.005	0.004	0.007	0.005	0.006	0.007	0.003	0.003	0.004	0.005	0.001	0.003	0.002	0.003	0.008	0.004
							969	0.001	0	0.006	0.006	0.004	0.008	0.005	0.006	0.007	0.004	0.003	0.004	0.005	0.002	0.004	0.003	0.003	0.008	0.004
							970	0	-0.001	0.006	0.006	0.004	0.008	0.006	0.006	0.007	0.004	0.003	0.004	0.005	0.001	0.003	0.002	0.003	0.008	0.004
							971	0	-0.001	0.005	0.005	0.004	0.007	0.005	0.006	0.007	0.003	0.002	0.003	0.005	0.001	0.003	0.002	0.002	0.007	0.003
							972	0	-0.001	0.006	0.005	0.004	0.008	0.006	0.006	0.007	0.004	0.003	0.004	0.005	0.001	0.004	0.002	0.003	0.008	0.004
							973	0	-0.001	0.005	0.004	0.003	0.006	0.004	0.005	0.006	0.003	0.002	0.003	0.004	0	0.002	0.001	0.002	0.006	0.003
							974	0	-0.002	0.005	0.004	0.003	0.007	0.004	0.005	0.006	0.003	0.001	0.003	0.004	0	0.003	0.001	0.001	0.006	0.002
							975	0	-0.001	0.005	0.005	0.003	0.006	0.004	0.005	0.006	0.003	0.001	0.003	0.004	0	0.003	0.001	0.002	0.006	0.003
							976	0.001	-0.001	0.005	0.005	0.003	0.006	0.004	0.005	0.006	0.003	0.002	0.004	0.004	0.001	0.003	0.002	0.002	0.007	0.003
							977	0.001	0	0.006	0.005	0.004	0.007	0.005	0.005	0.006	0.003	0.002	0.004	0.004	0.001	0.003	0.002	0.003	0.007	0.004
							978	0.001	0	0.006	0.006	0.004	0.007	0.005	0.006	0.007	0.003	0.002	0.004	0.005	0.001	0.003	0.002	0.003	0.008	0.003
							979	0.002	0	0.007	0.007	0.005	0.008	0.006	0.006	0.007	0.004	0.003	0.005	0.005	0.002	0.004	0.003	0.003	0.008	0.004
							980	0.002	0.001	0.006	0.006	0.004	0.008	0.005	0.006	0.006	0.004	0.003	0.004	0.005	0.001	0.004	0.002	0.003	0.008	0.003
							981	0.001	0	0.006	0.005	0.004	0.007	0.005	0.005	0.006	0.003	0.002	0.003	0.004	0.001	0.003	0.002	0.002	0.006	0.002
							982	0.001	-0.001	0.005	0.004	0.003	0.006	0.004	0.005	0.006	0.002	0.001	0.002	0.003	0	0.002	0.001	0.001	0.006	0.002
							983	0	-0.002	0.004	0.003	0.002	0.005	0.003	0.003	0.004	0.001	0	0.002	0.002	0	0.001	0	0	0.005	0.001
							984	0	-0.002	0.005	0.003	0.002	0.005	0.003	0.004	0.005	0.001	0	0.002	0.003	0	0.001	0	0	0.005	0.002
							985	0	-0.002	0.004	0.003	0.002	0.005	0.003	0.003	0.004	0.001	0	0.002	0.002	-0.001	0.001	-0.001	0	0.005	0.001
							986	0	-0.002	0.004	0.003	0.002	0.005	0.003	0.003	0.005	0.001	0	0.001	0.002	-0.001	0.001	0	0	0.005	0.001
							987	0.001	-0.002	0.005	0.004	0.003	0.005	0.003	0.004	0.005	0.002	0	0.002	0.003	-0.001	0.002	0	0.001	0.006	0.002
							988	0.001	-0.001	0.006	0.004	0.003	0.006	0.004	0.004	0.006	0.001	0.001	0.003	0.003	0	0.002	0	0.001	0.006	0.003
							989	0.001	-0.001	0.004	0.004	0.002	0.005	0.003	0.003	0.005	0.001	0	0.001	0.002	-0.001	0.001	0	0	0.005	0.002
							990	0.002	0	0.005	0.005	0.004	0.006	0.004	0.004	0.005	0.002	0.001	0.003	0.003	0.001	0.002	0.001	0.001	0.006	0.002
							991	0.001	-0.001	0.005	0.005	0.003	0.005	0.003	0.004	0.005	0.002	0	0.002	0.003	0.001	0.002	0	0.001	0.006	0.002
							992	0.002	0	0.005	0.005	0.003	0.006	0.004	0.004	0.004	0.002	0	0.002	0.003	0	0.002	0.001	0.001	0.006	0.002
							993	0.002	-0.001	0.005	0.004	0.003	0.006	0.003	0.003	0.004	0.001	0	0.001	0.002	0	0.002	0	0	0.005	0.001
							994	0.001	-0.001	0.004	0.003	0.002	0.005	0.003	0.003	0.004	0	-0.001	0	0.001	-0.001	0.001	-0.001	-0.001	0.004	0
							995	0	-0.002	0.004	0.003	0.001	0.004	0.002	0.002	0.003	0	-0.001	0	0.001	-0.002	0	-0.001	-0.001	0.003	0
							996	0	-0.002	0.003	0.002	0.001	0.004	0.001	0.001	0.003	-0.001	-0.002	0	0	-0.002	0	-0.002	-0.002	0.003	0
							997	0	-0.002	0.004	0.002	0.001	0.003	0.001	0.002	0.003	-0.001	-0.001	0	0.001	-0.001	0	-0.002	-0.001	0.003	0
							998	0	-0.002	0.003	0.002	0.001	0.003	0.001	0.001	0.002	-0.001	-0.002	-0.001	0	-0.002	0	-0.002	-0.002	0.004	0
							999	-0.001	-0.002	0.002	0.002	0	0.003	0	0.001	0.002	-0.002	-0.002	-0.001	0	-0.003	-0.001	-0.003	-0.002	0.003	-0.001
							1000	-0.001	-0.003	0.003	0.001	0	0.003	0	0	0.002	-0.002	-0.003	-0.002	-0.001	-0.003	-0.001	-0.002	-0.003	0.003	-0.001
							1001	-0.002	-0.004	0.002	0.001	-0.001	0.001	-0.001	0	0.001	-0.004	-0.004	-0.002	-0.002	-0.004	-0.002	-0.003	-0.004	0.001	-0.002
							1002	-0.001	-0.003	0.003	0.002	0.001	0.003	0	0.001	0.002	-0.002	-0.003	-0.001	-0.001	-0.003	-0.001	-0.002	-0.002	0.002	-0.001
							1003	-0.001	-0.003	0.003	0.002	0	0.003	0	0.001	0.002	-0.002	-0.002	-0.001	0	-0.002	-0.001	-0.002	-0.002	0.003	0
							1004	-0.001	-0.003	0.002	0.001	0	0.002	0	0.001	0.001	-0.002	-0.003	-0.002	-0.001	-0.003	-0.001	-0.003	-0.003	0.002	-0.001
							1005	-0.001	-0.004	0.001	0	-0.001	0.002	-0.001	-0.001	0	-0.003	-0.004	-0.002	-0.002	-0.004	-0.002	-0.004	-0.004	0.001	-0.002
							1006	-0.001	-0.004	0.002	0	-0.001	0.001	-0.001	0	0.001	-0.004	-0.004	-0.002	-0.002	-0.004	-0.002	-0.004	-0.004	0.002	-0.001
							1007	-0.001	-0.003	0.002	0.001	0	0.002	-0.001	0	0.002	-0.003	-0.003	-0.002	-0.001	-0.003	-0.002	-0.003	-0.004	0.002	-0.001
							1008	-0.001	-0.003	0.002	0.001	0	0.003	-0.001	0	0.001	-0.003	-0.003	-0.001	-0.001	-0.002	-0.002	-0.003	-0.003	0.002	-0.001
							1009	-0.001	-0.003	0.002	0.001	0	0.002	0	0.001	0.001	-0.003	-0.004	-0.002	-0.002	-0.003	-0.002	-0.003	-0.004	0.001	-0.001
							1010	-0.001	-0.003	0.002	0.001	0	0.002	0	0	0.001	-0.003	-0.003	-0.002	-0.001	-0.003	-0.002	-0.003	-0.003	0.002	-0.001
							1011	0.001	-0.002	0.003	0.002	0.001	0.003	0	0.001	0.002	-0.002	-0.002	-0.001	0	-0.002	0	-0.002	-0.002	0.003	0
							1012	-0.001	-0.003	0.002	0.001	0	0.002	0	0	0.001	-0.003	-0.003	-0.002	-0.001	-0.003	-0.002	-0.003	-0.004	0.002	-0.001
							1013	-0.001	-0.004	0.001	0	-0.001	0.002	-0.001	0	0.001	-0.003	-0.004	-0.002	-0.002	-0.003	-0.002	-0.003	-0.004	0.001	-0.001
							1014	-0.001	-0.004	0.002	0.001	0	0.002	0	-0.001	0.001	-0.003	-0.004	-0.003	-0.002	-0.004	-0.002	-0.004	-0.004	0.001	-0.001
							1015	-0.001	-0.004	0.001	0	-0.002	0.001	-0.001	-0.001	0.001	-0.004	-0.005	-0.003	-0.003	-0.004	-0.002	-0.004	-0.004	0	-0.001
							1016	-0.001	-0.004	0.001	0	-0.001	0.001	-0.002	-0.002	0	-0.004	-0.005	-0.003	-0.003	-0.004	-0.003	-0.004	-0.004	0.001	-0.002
							1017	-0.001	-0.004	0.002	0	-0.001	0.002	-0.002	-0.001	0	-0.004	-0.005	-0.003	-0.003	-0.003	-0.002	-0.004	-0.004	0.001	0
							1018	-0.001	-0.004	0.001	0	-0.001	0.001	-0.001	-0.001	0.001	-0.004	-0.005	-0.002	-0.004	-0.004	-0.002	-0.004	-0.004	0.001	0
							1019	-0.002	-0.005	0.001	-0.001	-0.002	0	-0.002	-0.003	-0.001	-0.005	-0.005	-0.004	-0.003	-0.005	-0.003	-0.005	-0.005	0	-0.003
							1020	-0.001	-0.004	0.001	0	0	0	-0.002	-0.001	0	-0.004	-0.005	-0.003	-0.003	-0.004	-0.003	-0.005	-0.005	0.001	-0.001
							1021	-0.002	-0.005	0	-0.001	-0.002	0	-0.003	-0.002	-0.001	-0.004	-0.005	-0.004	-0.003	-0.004	-0.003	-0.005	-0.005	0.001	-0.002
							1022	-0.002	-0.004	0.001	-0.001	-0.001	0.001	-0.002	-0.001	0	-0.004	-0.004	-0.002	-0.003	-0.004	-0.002	-0.004	-0.005	0.001	-0.002
							1023	-0.001	-0.003	0.001	0	-0.001	0.001	-0.001	-0.001	0	-0.004	-0.005	-0.002	-0.002	-0.004	-0.002	-0.004	-0.005	0.001	-0.001
							1024	-0.001	-0.004	0.001	-0.001	-0.001	0.001	-0.002	-0.001	0.001	-0.005	-0.005	-0.002	-0.003	-0.005	-0.003	-0.004	-0.004	0	-0.002
							1025	0	-0.004	0.001	0.001	0	0.001	-0.002	0	0.001	-0.003	-0.005	-0.002	-0.002	-0.004	-0.002	-0.003	-0.004	0.001	-0.001
							1026	-0.002	-0.005	-0.001	-0.002	-0.004	-0.001	-0.003	-0.002	-0.002	-0.006	-0.006	-0.005	-0.004	-0.006	-0.005	-0.006	-0.006	-0.001	-0.004
							1027	-0.002	-0.005	0	-0.001	-0.002	-0.001	-0.004	-0.003	-0.001	-0.005	-0.006	-0.003	-0.003	-0.005	-0.004	-0.006	-0.006	0	-0.003
							1028	0.001	-0.003	0.003	0.001	0.001	0.002	-0.001	0	0.001	-0.003	-0.003	-0.002	-0.001	-0.003	-0.001	-0.004	-0.003	0.002	-0.001
							1029	-0.001	-0.005	0	-0.002	-0.002	0	-0.002	-0.002	0	-0.004	-0.005	-0.003	-0.004	-0.003	-0.003	-0.005	-0.004	0.001	-0.002
							1030	-0.001	-0.003	0.002	0	-0.002	0	-0.001	-0.001	0.001	-0.004	-0.004	-0.002	-0.002	-0.003	-0.001	-0.005	-0.004	0.001	-0.002
							1031	-0.004	-0.006	-0.001	-0.003	-0.003	-0.002	-0.004	-0.003	-0.002	-0.006	-0.006	-0.004	-0.005	-0.006	-0.005	-0.006	-0.006	-0.001	-0.003
							1032	0	-0.003	0.002	0.001	0	0.001	0	0	0.001	-0.003	-0.003	-0.002	-0.002	-0.003	-0.002	-0.003	-0.003	0.001	-0.001
							1033	0	-0.003	0.002	0	0	0.002	-0.001	0	0.002	-0.004	-0.004	-0.003	-0.001	-0.003	-0.002	-0.004	-0.004	0.002	-0.001
							1034	-0.002	-0.005	0	-0.001	-0.002	-0.001	-0.002	-0.002	0	-0.005	-0.005	-0.003	-0.003	-0.005	-0.002	-0.005	-0.005	0	-0.003
							1035	0	-0.005	0.002	-0.001	-0.001	0	-0.002	-0.001	0	-0.004	-0.004	-0.003	-0.002	-0.004	-0.002	-0.004	-0.004	0.001	-0.002
							1036	-0.001	-0.005	0	0	-0.002	0	-0.002	-0.001	-0.001	-0.005	-0.005	-0.004	-0.001	-0.004	-0.003	-0.005	-0.005	0.001	-0.003
							1037	-0.002	-0.005	0	-0.002	-0.003	0	-0.003	-0.003	-0.001	-0.006	-0.006	-0.004	-0.004	-0.005	-0.004	-0.006	-0.006	-0.001	-0.003
							1038	-0.003	-0.005	0	-0.001	-0.002	0	-0.004	-0.003	-0.001	-0.005	-0.008	-0.004	-0.005	-0.005	-0.005	-0.006	-0.006	-0.002	-0.002
							1039	-0.003	-0.005	0.001	-0.002	-0.002	-0.001	-0.002	-0.002	-0.001	-0.005	-0.006	-0.004	-0.003	-0.005	-0.004	-0.005	-0.005	0	-0.003
							1040	-0.002	-0.006	0	-0.003	-0.003	-0.001	-0.002	-0.004	-0.001	-0.006	-0.006	-0.005	-0.003	-0.005	-0.004	-0.006	-0.007	0	-0.003
							1041	-0.002	-0.005	0	-0.002	-0.002	0.001	-0.003	-0.002	-0.001	-0.004	-0.006	-0.003	-0.004	-0.005	-0.004	-0.006	-0.005	0	-0.004
							1042	-0.002	-0.005	0.001	-0.002	-0.002	0	-0.003	-0.003	0	-0.006	-0.006	-0.003	-0.004	-0.005	-0.004	-0.005	-0.005	0	-0.003
							1043	-0.001	-0.006	0.001	0	-0.001	0	-0.002	-0.002	-0.001	-0.003	-0.005	-0.003	-0.003	-0.005	-0.002	-0.004	-0.005	-0.001	-0.002
							1044	-0.004	-0.007	-0.002	-0.004	-0.003	-0.002	-0.004	-0.003	-0.002	-0.006	-0.006	-0.003	-0.004	-0.005	-0.005	-0.006	-0.007	0	-0.004
							1045	-0.004	-0.006	0	-0.003	-0.003	-0.001	-0.004	-0.003	-0.002	-0.005	-0.005	-0.003	-0.004	-0.006	-0.006	-0.006	-0.006	-0.001	-0.004
							1046	-0.002	-0.004	0.002	-0.001	-0.001	0.001	-0.001	-0.001	0.001	-0.003	-0.003	-0.003	-0.002	-0.004	-0.004	-0.004	-0.004	0.002	-0.002
							1047	-0.001	-0.004	0.003	0	0	0.001	-0.001	0	0.001	-0.003	-0.002	-0.001	-0.003	-0.003	-0.002	-0.003	-0.003	0.002	0
							1048	-0.002	-0.005	0.001	0	-0.001	0	-0.001	-0.001	0.001	-0.004	-0.004	-0.001	-0.001	-0.005	-0.002	-0.004	-0.004	0.002	-0.001
							1049	-0.005	-0.006	-0.002	-0.003	-0.004	-0.003	-0.004	-0.005	-0.003	-0.008	-0.007	-0.005	-0.006	-0.007	-0.005	-0.007	-0.006	-0.001	-0.004
							1050	0.002	-0.001	0.004	0.003	0.002	0.004	0.002	0.002	0.004	-0.001	-0.001	0.001	0.001	-0.001	0.001	-0.001	-0.001	0.004	0.002
							1051	-0.004	-0.006	-0.002	-0.002	-0.003	-0.002	-0.005	-0.004	-0.003	-0.006	-0.006	-0.004	-0.004	-0.005	-0.005	-0.006	-0.008	-0.001	-0.005
							1052	0	-0.005	0.001	-0.001	-0.001	0	-0.002	-0.001	0	-0.003	-0.004	-0.001	-0.002	-0.003	-0.002	-0.003	-0.004	0.002	-0.002
							1053	-0.002	-0.004	0	-0.002	-0.003	0.001	-0.003	-0.002	-0.001	-0.005	-0.006	-0.003	-0.002	-0.004	-0.002	-0.004	-0.005	0.001	-0.002
							1054	-0.001	-0.004	0.002	0.001	-0.002	0.001	0	-0.001	0.002	-0.004	-0.003	-0.001	-0.002	-0.002	-0.001	-0.003	-0.002	0.001	-0.001
							1055	0	-0.002	0.001	0.001	0	0.001	0	0.001	0.003	-0.003	-0.003	-0.003	-0.001	-0.002	-0.001	-0.002	-0.002	0.003	0.001
							1056	-0.002	-0.005	0.001	0	0	0	-0.002	-0.002	0	-0.004	-0.005	-0.001	-0.003	-0.005	-0.002	-0.004	-0.004	0.001	-0.002
							1057	-0.006	-0.008	0	-0.005	-0.005	-0.003	-0.005	-0.004	-0.002	-0.007	-0.006	-0.005	-0.006	-0.006	-0.006	-0.007	-0.007	0	-0.004
							1058	-0.005	-0.008	-0.002	-0.005	-0.004	-0.003	-0.005	-0.003	-0.001	-0.007	-0.007	-0.006	-0.005	-0.006	-0.004	-0.009	-0.007	-0.002	-0.004
							1059	-0.004	-0.006	-0.001	-0.003	-0.003	-0.001	-0.005	-0.002	-0.001	-0.006	-0.004	-0.001	-0.005	-0.004	-0.003	-0.007	-0.005	-0.001	-0.003
							1060	-0.004	-0.007	-0.003	-0.004	-0.004	-0.003	-0.005	-0.003	-0.002	-0.005	-0.007	-0.004	-0.007	-0.009	-0.006	-0.008	-0.007	-0.001	-0.001
							1061	0.003	0	0.007	0.003	0.004	0.004	0.002	0.002	0.003	0.001	0.002	0	0.002	-0.001	0.001	-0.001	0	0.004	0.002
							1062	-0.008	-0.011	-0.006	-0.006	-0.005	-0.004	-0.008	-0.009	-0.003	-0.008	-0.009	-0.006	-0.007	-0.009	-0.007	-0.008	-0.007	-0.004	-0.004
							1063	-0.006	-0.01	-0.002	-0.006	-0.007	-0.005	-0.007	-0.006	-0.004	-0.008	-0.006	-0.005	-0.008	-0.009	-0.005	-0.009	-0.007	-0.003	-0.004
							1064	-0.004	-0.007	-0.001	-0.004	-0.002	-0.002	-0.002	-0.002	-0.001	-0.009	-0.007	-0.002	-0.003	-0.005	-0.004	-0.005	-0.006	-0.001	0.001
							1065	-0.004	-0.007	-0.002	-0.006	-0.003	-0.003	-0.007	-0.006	-0.003	-0.009	-0.006	-0.003	-0.006	-0.007	-0.007	-0.01	-0.005	-0.002	-0.002
							1066	-0.002	-0.008	0.001	-0.004	-0.003	-0.003	-0.001	-0.001	0.001	-0.004	-0.006	-0.001	-0.004	-0.004	-0.004	-0.004	-0.007	-0.003	0
							1067	-0.006	-0.011	-0.004	-0.008	-0.008	-0.009	-0.009	-0.008	-0.006	-0.01	-0.011	-0.007	-0.012	-0.011	-0.009	-0.011	-0.012	-0.004	-0.007
							1068	-0.008	-0.008	-0.003	-0.005	-0.007	-0.004	-0.006	-0.005	-0.005	-0.009	-0.01	-0.005	-0.009	-0.008	-0.006	-0.008	-0.008	-0.003	-0.005
							1069	-0.009	-0.011	-0.007	-0.009	-0.009	-0.006	-0.008	-0.008	-0.004	-0.011	-0.011	-0.01	-0.008	-0.009	-0.007	-0.011	-0.01	-0.003	-0.007
							1070	-0.007	-0.01	-0.004	-0.005	-0.007	-0.005	-0.007	-0.007	-0.002	-0.01	-0.009	-0.005	-0.005	-0.009	-0.007	-0.01	-0.009	-0.004	-0.004
							1071	-0.01	-0.012	-0.005	-0.008	-0.007	-0.006	-0.009	-0.007	-0.004	-0.01	-0.01	-0.006	-0.01	-0.008	-0.008	-0.012	-0.01	-0.004	-0.006
							1072	-0.004	-0.008	0	-0.004	-0.002	-0.002	-0.007	-0.004	-0.001	-0.005	-0.007	-0.004	-0.004	-0.007	-0.005	-0.006	-0.007	0	-0.002
							1073	-0.009	-0.013	-0.006	-0.011	-0.009	-0.007	-0.009	-0.009	-0.004	-0.012	-0.012	-0.008	-0.01	-0.013	-0.011	-0.012	-0.012	-0.008	-0.009
							1074	-0.007	-0.01	-0.004	-0.009	-0.005	-0.005	-0.006	-0.007	-0.003	-0.008	-0.01	-0.008	-0.006	-0.008	-0.007	-0.009	-0.009	-0.005	-0.006
							1075	-0.002	-0.006	0	-0.004	0	-0.005	-0.002	-0.003	0	-0.006	-0.005	-0.004	-0.001	-0.005	-0.002	-0.007	-0.004	0.002	0
							1076	-0.006	-0.01	-0.002	-0.008	-0.007	-0.004	-0.009	-0.007	-0.005	-0.009	-0.009	-0.005	-0.008	-0.008	-0.008	-0.011	-0.01	-0.005	-0.005
							1077	-0.014	-0.012	-0.007	-0.007	-0.008	-0.006	-0.011	-0.009	-0.004	-0.011	-0.01	-0.007	-0.009	-0.011	-0.008	-0.011	-0.011	-0.005	-0.006
							1078	-0.008	-0.012	-0.005	-0.009	-0.007	-0.006	-0.008	-0.008	-0.003	-0.012	-0.007	-0.01	-0.008	-0.009	-0.008	-0.009	-0.01	-0.004	-0.006
							1079	-0.011	-0.012	-0.009	-0.009	-0.009	-0.008	-0.009	-0.011	-0.005	-0.015	-0.013	-0.01	-0.011	-0.011	-0.014	-0.013	-0.012	-0.007	-0.006
							1080	-0.012	-0.013	-0.007	-0.008	-0.007	-0.009	-0.008	-0.007	-0.002	-0.01	-0.01	-0.007	-0.011	-0.009	-0.012	-0.014	-0.008	-0.005	-0.005
							1081	-0.011	-0.01	-0.007	-0.009	-0.01	-0.011	-0.008	-0.008	-0.006	-0.014	-0.009	-0.006	-0.01	-0.012	-0.009	-0.01	-0.014	-0.008	-0.01
							1082	-0.008	-0.011	-0.007	-0.006	-0.008	-0.005	-0.007	-0.01	-0.004	-0.01	-0.013	-0.009	-0.009	-0.008	-0.011	-0.011	-0.013	-0.006	-0.006
							1083	-0.004	-0.008	-0.001	-0.004	-0.006	-0.004	-0.004	-0.005	-0.004	-0.006	-0.006	-0.007	-0.004	-0.005	-0.004	-0.007	-0.005	-0.003	-0.004
							1084	-0.004	-0.007	-0.001	-0.004	-0.002	-0.002	-0.004	-0.003	-0.001	-0.006	-0.005	-0.006	-0.004	-0.004	-0.005	-0.004	-0.005	-0.001	-0.003
							1085	-0.01	-0.012	-0.008	-0.013	-0.011	-0.01	-0.009	-0.007	-0.006	-0.014	-0.012	-0.016	-0.01	-0.013	-0.009	-0.016	-0.012	-0.006	-0.01
							1086	-0.005	-0.01	-0.004	-0.007	-0.008	-0.008	-0.01	-0.007	-0.005	-0.005	-0.011	-0.012	-0.008	-0.007	-0.011	-0.009	-0.008	-0.003	-0.004
							1087	-0.012	-0.016	-0.004	-0.012	-0.008	-0.012	-0.011	-0.008	-0.007	-0.012	-0.013	-0.017	-0.01	-0.014	-0.014	-0.014	-0.012	-0.009	-0.012
							1088	-0.013	-0.015	-0.007	-0.012	-0.007	-0.008	-0.011	-0.007	-0.005	-0.015	-0.013	-0.015	-0.011	-0.011	-0.01	-0.013	-0.014	-0.006	-0.011
							1089	-0.005	-0.009	-0.001	-0.008	-0.006	-0.007	-0.009	-0.008	-0.002	-0.008	-0.01	-0.013	-0.005	-0.007	-0.007	-0.01	-0.007	-0.001	-0.006
							1090	-0.009	-0.011	-0.003	-0.012	-0.008	-0.009	-0.011	-0.009	-0.004	-0.011	-0.009	-0.014	-0.008	-0.005	-0.008	-0.012	-0.013	-0.006	-0.007
							1091	-0.014	-0.014	-0.007	-0.013	-0.011	-0.013	-0.013	-0.013	-0.007	-0.013	-0.014	-0.019	-0.014	-0.007	-0.013	-0.016	-0.016	-0.008	-0.013
							1092	-0.009	-0.011	0.001	-0.012	-0.011	-0.012	-0.01	-0.012	-0.005	-0.01	-0.015	-0.014	-0.012	-0.01	-0.011	-0.013	-0.007	-0.009	-0.007
							1093	-0.01	-0.015	-0.004	-0.013	-0.011	-0.007	-0.009	-0.01	-0.003	-0.015	-0.014	-0.012	-0.008	-0.009	-0.011	-0.014	-0.011	-0.008	-0.007
							1094	-0.014	-0.015	-0.011	-0.018	-0.013	-0.012	-0.013	-0.012	-0.01	-0.02	-0.016	-0.015	-0.013	-0.013	-0.014	-0.016	-0.016	-0.014	-0.01
							1095	-0.008	-0.01	-0.004	-0.011	-0.009	-0.009	-0.01	-0.007	0	-0.009	-0.014	-0.009	-0.011	-0.004	-0.009	-0.009	-0.008	-0.006	-0.004
							1096	-0.016	-0.018	-0.009	-0.017	-0.015	-0.017	-0.012	-0.013	-0.012	-0.018	-0.021	-0.017	-0.018	-0.018	-0.014	-0.022	-0.016	-0.012	-0.014
							1097	-0.014	-0.021	-0.011	-0.014	-0.017	-0.015	-0.016	-0.014	-0.005	-0.018	-0.014	-0.019	-0.013	-0.011	-0.016	-0.017	-0.016	-0.012	-0.012
							1098	-0.015	-0.018	-0.01	-0.019	-0.01	-0.014	-0.017	-0.014	-0.004	-0.014	-0.016	-0.018	-0.014	-0.011	-0.017	-0.016	-0.011	-0.012	-0.013
							1099	-0.015	-0.019	-0.008	-0.014	-0.008	-0.017	-0.015	-0.014	-0.009	-0.016	-0.015	-0.018	-0.015	-0.014	-0.014	-0.015	-0.014	-0.014	-0.016
							1100	-0.02	-0.02	-0.013	-0.02	-0.018	-0.016	-0.021	-0.02	-0.016	-0.023	-0.023	-0.024	-0.023	-0.018	-0.016	-0.025	-0.028	-0.011	-0.015

[truncated: 1 more sheets: Scilad-Levenberg-Marquard-Algor]
